# Supplementary material for: The global distribution and risk prediction of Anaplasmataceae species: a systematic review and geospatial modelling analysis
Source: eBioMedicine. 2025 Apr 23;115:105722. doi: 10.1016/j.ebiom.2025.105722 (PMC12051633; doi:10.1016/j.ebiom.2025.105722)
Supplement: Appendix 2 [file mmc2.xlsx]

## Sheet: Ixodes pacificus
Species	Sampling time	Country/Continent	Longitude	Latitude	Source
Ixodes pacificus	2012	USA	-112.545	40.0253	Davis, R.S. et al. 2015. Distribution and Habitat of Ixodes pacificus (Acari: Ixodidae) and Prevalence of Borrelia burgdorferi in Utah. J. Med. Entomol. 52(6):1361-1367
Ixodes pacificus	2011	USA	-112.487	39.9779	Davis, R.S. et al. 2015. Distribution and Habitat of Ixodes pacificus (Acari: Ixodidae) and Prevalence of Borrelia burgdorferi in Utah. J. Med. Entomol. 52(6):1361-1367
Ixodes pacificus	2012	USA	-112.522	40.0076	Davis, R.S. et al. 2015. Distribution and Habitat of Ixodes pacificus (Acari: Ixodidae) and Prevalence of Borrelia burgdorferi in Utah. J. Med. Entomol. 52(6):1361-1367
Ixodes pacificus	2011	USA	-112.505	39.9997	Davis, R.S. et al. 2015. Distribution and Habitat of Ixodes pacificus (Acari: Ixodidae) and Prevalence of Borrelia burgdorferi in Utah. J. Med. Entomol. 52(6):1361-1367
Ixodes pacificus	2012	USA	-112.505	39.9997	Davis, R.S. et al. 2015. Distribution and Habitat of Ixodes pacificus (Acari: Ixodidae) and Prevalence of Borrelia burgdorferi in Utah. J. Med. Entomol. 52(6):1361-1367
Ixodes pacificus	2012	USA	-112.206	39.356	Davis, R.S. et al. 2015. Distribution and Habitat of Ixodes pacificus (Acari: Ixodidae) and Prevalence of Borrelia burgdorferi in Utah. J. Med. Entomol. 52(6):1361-1367
Ixodes pacificus	2012	USA	-112.235	39.3622	Davis, R.S. et al. 2015. Distribution and Habitat of Ixodes pacificus (Acari: Ixodidae) and Prevalence of Borrelia burgdorferi in Utah. J. Med. Entomol. 52(6):1361-1367
Ixodes pacificus	2011	USA	-113.849	37.5305	Davis, R.S. et al. 2015. Distribution and Habitat of Ixodes pacificus (Acari: Ixodidae) and Prevalence of Borrelia burgdorferi in Utah. J. Med. Entomol. 52(6):1361-1367
Ixodes pacificus	2013	USA	-111.583	41.9508	Davis, R.S. et al. 2015. Distribution and Habitat of Ixodes pacificus (Acari: Ixodidae) and Prevalence of Borrelia burgdorferi in Utah. J. Med. Entomol. 52(6):1361-1367
Ixodes pacificus	2013	USA	-111.561	41.6032	Davis, R.S. et al. 2015. Distribution and Habitat of Ixodes pacificus (Acari: Ixodidae) and Prevalence of Borrelia burgdorferi in Utah. J. Med. Entomol. 52(6):1361-1367
Ixodes pacificus	2013	USA	-113.319	41.9542	Davis, R.S. et al. 2015. Distribution and Habitat of Ixodes pacificus (Acari: Ixodidae) and Prevalence of Borrelia burgdorferi in Utah. J. Med. Entomol. 52(6):1361-1367
Ixodes pacificus	2012	USA	-111.724	40.635	Davis, R.S. et al. 2015. Distribution and Habitat of Ixodes pacificus (Acari: Ixodidae) and Prevalence of Borrelia burgdorferi in Utah. J. Med. Entomol. 52(6):1361-1367
Ixodes pacificus	2012	USA	-111.751	40.6224	Davis, R.S. et al. 2015. Distribution and Habitat of Ixodes pacificus (Acari: Ixodidae) and Prevalence of Borrelia burgdorferi in Utah. J. Med. Entomol. 52(6):1361-1367
Ixodes pacificus	2012	USA	-111.622	40.7503	Davis, R.S. et al. 2015. Distribution and Habitat of Ixodes pacificus (Acari: Ixodidae) and Prevalence of Borrelia burgdorferi in Utah. J. Med. Entomol. 52(6):1361-1367
Ixodes pacificus	2012	USA	-111.718	40.7761	Davis, R.S. et al. 2015. Distribution and Habitat of Ixodes pacificus (Acari: Ixodidae) and Prevalence of Borrelia burgdorferi in Utah. J. Med. Entomol. 52(6):1361-1367
Ixodes pacificus	2012	USA	-111.301	40.4789	Davis, R.S. et al. 2015. Distribution and Habitat of Ixodes pacificus (Acari: Ixodidae) and Prevalence of Borrelia burgdorferi in Utah. J. Med. Entomol. 52(6):1361-1367
Ixodes pacificus	2012	USA	-111.27	40.3495	Davis, R.S. et al. 2015. Distribution and Habitat of Ixodes pacificus (Acari: Ixodidae) and Prevalence of Borrelia burgdorferi in Utah. J. Med. Entomol. 52(6):1361-1367
Ixodes pacificus	2012	USA	-111.448	40.6296	Davis, R.S. et al. 2015. Distribution and Habitat of Ixodes pacificus (Acari: Ixodidae) and Prevalence of Borrelia burgdorferi in Utah. J. Med. Entomol. 52(6):1361-1367
Ixodes pacificus	2013	USA	-111.222	40.4665	Davis, R.S. et al. 2015. Distribution and Habitat of Ixodes pacificus (Acari: Ixodidae) and Prevalence of Borrelia burgdorferi in Utah. J. Med. Entomol. 52(6):1361-1367
Ixodes pacificus	2012	USA	-112.507	40.0105	Davis, R.S. et al. 2015. Distribution and Habitat of Ixodes pacificus (Acari: Ixodidae) and Prevalence of Borrelia burgdorferi in Utah. J. Med. Entomol. 52(6):1361-1367
Ixodes pacificus	2011	USA	-111.632	40.3085	Davis, R.S. et al. 2015. Distribution and Habitat of Ixodes pacificus (Acari: Ixodidae) and Prevalence of Borrelia burgdorferi in Utah. J. Med. Entomol. 52(6):1361-1367
Ixodes pacificus	2011	USA	-111.553	40.3478	Davis, R.S. et al. 2015. Distribution and Habitat of Ixodes pacificus (Acari: Ixodidae) and Prevalence of Borrelia burgdorferi in Utah. J. Med. Entomol. 52(6):1361-1367
Ixodes pacificus	2011	USA	-112.09	39.9599	Davis, R.S. et al. 2015. Distribution and Habitat of Ixodes pacificus (Acari: Ixodidae) and Prevalence of Borrelia burgdorferi in Utah. J. Med. Entomol. 52(6):1361-1367
Ixodes pacificus	2013	USA	-111.79	39.5594	Davis, R.S. et al. 2015. Distribution and Habitat of Ixodes pacificus (Acari: Ixodidae) and Prevalence of Borrelia burgdorferi in Utah. J. Med. Entomol. 52(6):1361-1367
Ixodes pacificus	2011	USA	-113.934	37.0894	Davis, R.S. et al. 2015. Distribution and Habitat of Ixodes pacificus (Acari: Ixodidae) and Prevalence of Borrelia burgdorferi in Utah. J. Med. Entomol. 52(6):1361-1367
Ixodes pacificus	2007	USA	-122.185	37.8159	Berkeley Natural History Museums: essig, 2013-09-14. Essig Museum Online Database. University of California, Berkeley. Accessed via http://www.gbif.org/occurrence/825097249 on 2013-12-11
Ixodes pacificus	2005	USA	-122.185	37.8159	Berkeley Natural History Museums: essig, 2013-09-14. Essig Museum Online Database. University of California, Berkeley. Accessed via http://www.gbif.org/occurrence/825097249 on 2013-12-11
Ixodes pacificus	1997	USA	-122.23	37.8229	Berkeley Natural History Museums: essig, 2013-09-14. Essig Museum Online Database. University of California, Berkeley. Accessed via http://www.gbif.org/occurrence/825097249 on 2013-12-11
Ixodes pacificus	2007	USA	-122.021	37.8607	Berkeley Natural History Museums: essig, 2013-09-14. Essig Museum Online Database. University of California, Berkeley. Accessed via http://www.gbif.org/occurrence/825097249 on 2013-12-11
Ixodes pacificus	1993	USA	-122.25	37.9002	Berkeley Natural History Museums: essig, 2013-09-14. Essig Museum Online Database. University of California, Berkeley. Accessed via http://www.gbif.org/occurrence/825097249 on 2013-12-11
Ixodes pacificus	2013	USA	-122.735	37.9299	Berkeley Natural History Museums: essig, 2013-09-14. Essig Museum Online Database. University of California, Berkeley. Accessed via http://www.gbif.org/occurrence/825097249 on 2013-12-11
Ixodes pacificus	2001	USA	-121.933	37.9333	Berkeley Natural History Museums: essig, 2013-09-14. Essig Museum Online Database. University of California, Berkeley. Accessed via http://www.gbif.org/occurrence/825097249 on 2013-12-11
Ixodes pacificus	2004	USA	-123.085	39.0018	Berkeley Natural History Museums: essig, 2013-09-14. Essig Museum Online Database. University of California, Berkeley. Accessed via http://www.gbif.org/occurrence/825097249 on 2013-12-11
Ixodes pacificus	1993	USA	-123.085	39.0018	Berkeley Natural History Museums: essig, 2013-09-14. Essig Museum Online Database. University of California, Berkeley. Accessed via http://www.gbif.org/occurrence/825097249 on 2013-12-11
Ixodes pacificus	2002	USA	-123.085	39.0018	Berkeley Natural History Museums: essig, 2013-09-14. Essig Museum Online Database. University of California, Berkeley. Accessed via http://www.gbif.org/occurrence/825097249 on 2013-12-11
Ixodes pacificus	2004	USA	-123.508	39.221	Berkeley Natural History Museums: essig, 2013-09-14. Essig Museum Online Database. University of California, Berkeley. Accessed via http://www.gbif.org/occurrence/825097249 on 2013-12-11
Ixodes pacificus	2002	USA	-123.113	39.3221	Berkeley Natural History Museums: essig, 2013-09-14. Essig Museum Online Database. University of California, Berkeley. Accessed via http://www.gbif.org/occurrence/825097249 on 2013-12-11
Ixodes pacificus	2002	USA	-123.607	39.7194	Berkeley Natural History Museums: essig, 2013-09-14. Essig Museum Online Database. University of California, Berkeley. Accessed via http://www.gbif.org/occurrence/825097249 on 2013-12-11
Ixodes pacificus	1997	USA	-117.713	34.1124	Schall, JT, Prendeville, HR and KA Hanley (2000). Prevalence of the Tick, Ixodes pacificus, on Western Fence Lizards, Sceloporus occidentalis: Trends by Gender, Size, Season, Site, and Mite Infestation. Journal of Herpetology, 34(1): 160-163.
Ixodes pacificus	2010	USA	-118.706	34.085	Lane, RS, Fedorova, N, Kleinjan, JE and M Maxwell (2013). Eco-epidemiological factors contributing to the low risk of human exposure to ixodid tick-borne borreliae in southern California, USA. Ticks and Tick-borne Diseases, 4: 377-385.
Ixodes pacificus	2011	USA	-122.321	38.9133	Dingler, RJ, Wright, SA, Donohuse, AM et al. (2014). Surveillance for Ixodes pacificus and the tick-borne pathogens Anaplasma phagocytophilum and Borrelia burgdorferi in birds from California's Inner Coast Range. Ticks and Tick-borne Diseases, 1:10
Ixodes pacificus	1997	USA	-117.683	34.1667	Schall, JT, Prendeville, HR and KA Hanley (2000). Prevalence of the Tick, Ixodes pacificus, on Western Fence Lizards, Sceloporus occidentalis: Trends by Gender, Size, Season, Site, and Mite Infestation. Journal of Herpetology, 34(1): 160-163.
Ixodes pacificus	1997	USA	-111.387	41.1985	Burkot, TR, Clover, JR, Happ, CM et al. (1999). Isolation of Borrelia burgdorferi from Neotoma fuscipes, Peromyscus maniculatus, Peromyscus boylii, and Ixodes pacificus in Oregon. The American Journal of Tropical Medicine and Hygiene, 60(3): 453: 457.
Ixodes pacificus	2013	USA	-119.88	34.4147	Macdonald, AJ, Weinstein, SB, O'Connor, KE and A Swei (2020). Circulation of tick-borne spirochetes in tick and small mammal communities in Santa Barbara County, california, USA. Journal of Medical Entomology, XX(X): 1-8.
Ixodes pacificus	2013	USA	-119.798	34.5395	Macdonald, AJ, Weinstein, SB, O'Connor, KE and A Swei (2020). Circulation of tick-borne spirochetes in tick and small mammal communities in Santa Barbara County, california, USA. Journal of Medical Entomology, XX(X): 1-8.
Ixodes pacificus	2013	USA	-120.047	34.7012	Macdonald, AJ, Weinstein, SB, O'Connor, KE and A Swei (2020). Circulation of tick-borne spirochetes in tick and small mammal communities in Santa Barbara County, california, USA. Journal of Medical Entomology, XX(X): 1-8.
Ixodes pacificus	2006	USA	-122.185	37.1451	Rejmanek, D, Freycon, P, Bradburd, G et al. (2013). Unique strains of Anaplasma phagocytophilum segregate among diverse questing and non-questing Ixodes tick species in the western USA. Ticks and Tick Borne Diseases, 4(6): 1-11
Ixodes pacificus	2006	USA	-123.471	39.0708	Rejmanek, D, Freycon, P, Bradburd, G et al. (2013). Unique strains of Anaplasma phagocytophilum segregate among diverse questing and non-questing Ixodes tick species in the western USA. Ticks and Tick Borne Diseases, 4(6): 1-11
Ixodes pacificus	2003	USA	-123.729	41.1681	Foley, JE, Nieto, NC, Clueit, SB et al. (2007). Survey for zoonotic rickettsial pathogens in northern flying squirrels, Glaucomys sabrinus, in California. Journal of Wildlife Diseases, 43(4): 684-689.
Ixodes pacificus	2003	USA	-123.083	39.0008	Newman, EA, Eisen, L, Eisen, RJ et al. (2015). Borrelia burgdorferi sensu lato spirochetes in wild birds in northwestern California: associations with ecological factors, bird behavior and tick infestation. PLoS One, 10(2): e0118146.
Ixodes pacificus	2010	USA	-118.737	34.0973	Lane, RS, Fedorova, N, Kleinjan, JE and M Maxwell (2013). Eco-epidemiological factors contributing to the low risk of human exposure to ixodid tick-borne borreliae in southern California, USA. Ticks and Tick-borne Diseases, 4: 377-385.
Ixodes pacificus	1997	USA	-123.002	42.223	Burkot, TR, Clover, JR, Happ, CM et al. (1999). Isolation of Borrelia burgdorferi from Neotoma fuscipes, Peromyscus maniculatus, Peromyscus boylii, and Ixodes pacificus in Oregon. The American Journal of Tropical Medicine and Hygiene, 60(3): 453: 457.
Ixodes pacificus	1986	USA	-123.081	39.0117	Lane, RS and JE Loye (1991). Lyme disease in California: Interrelationship of Ixodid ticks (Acari), Rodents, and Borrelia burgdorferi. The Journal of Medical Entomology, 28(5): 719-725.
Ixodes pacificus	1985	USA	-123.081	39.0117	Lane, RS and W Burgdorfer (1988). Spirochetes in mammals and ticks (Acari: Ixodidae) from a focus of Lyme borreliosis in California. Journal of Wildlife Diseases, 24(1): 1-9.
Ixodes pacificus	1986	USA	-123.081	39.0117	Lane, RS and W Burgdorfer (1988). Spirochetes in mammals and ticks (Acari: Ixodidae) from a focus of Lyme borreliosis in California. Journal of Wildlife Diseases, 24(1): 1-9.
Ixodes pacificus	1992	USA	-123.081	39.0117	Casher, L, Lane, R, Barrett, R and L Eisen (2002). Relative importance of lizards and mammals as hosts for ixodid ticks in northern California. Experimental and Applied Acarology, 26: 127-143.
Ixodes pacificus	1997	USA	-120.961	38.9778	Wright, SA, Thompson, MA, Miller, MJ, et al. (2000). Ecology of Borrelia burgdorferi in Ticks (Acari: Ixodidae), Rodents, and Birds in the Sierra Nevada Foothills, Placer County, California. Journal of Medical Entomology, 37(6): 909-918.
Ixodes pacificus	2005	USA	-122.205	37.177	Rejmanek D, Nieto, NC, Barash, N and JE Foley (2011). Temporal patterns of tick-borne granulocytic anaplasmosis in California. Ticks and Tick-borne Diseases, 2: 81-87.
Ixodes pacificus	2006	USA	-122.205	37.177	Rejmanek D, Nieto, NC, Barash, N and JE Foley (2011). Temporal patterns of tick-borne granulocytic anaplasmosis in California. Ticks and Tick-borne Diseases, 2: 81-87.
Ixodes pacificus	2007	USA	-122.205	37.177	Rejmanek D, Nieto, NC, Barash, N and JE Foley (2011). Temporal patterns of tick-borne granulocytic anaplasmosis in California. Ticks and Tick-borne Diseases, 2: 81-87.
Ixodes pacificus	2006	USA	-123.82	40.2962	Rejmanek D, Nieto, NC, Barash, N and JE Foley (2011). Temporal patterns of tick-borne granulocytic anaplasmosis in California. Ticks and Tick-borne Diseases, 2: 81-87.
Ixodes pacificus	2007	USA	-123.82	40.2962	Rejmanek D, Nieto, NC, Barash, N and JE Foley (2011). Temporal patterns of tick-borne granulocytic anaplasmosis in California. Ticks and Tick-borne Diseases, 2: 81-87.
Ixodes pacificus	2005	USA	-122.68	38.0205	Rejmanek D, Nieto, NC, Barash, N and JE Foley (2011). Temporal patterns of tick-borne granulocytic anaplasmosis in California. Ticks and Tick-borne Diseases, 2: 81-87.
Ixodes pacificus	2006	USA	-122.68	38.0205	Rejmanek D, Nieto, NC, Barash, N and JE Foley (2011). Temporal patterns of tick-borne granulocytic anaplasmosis in California. Ticks and Tick-borne Diseases, 2: 81-87.
Ixodes pacificus	2005	USA	-123.712	39.1284	Foley, JE and NC Nieto (2011). The ecology of tick-transmitted infections in the redwood chipmunk (Tamias ochrogenys). Ticks and Tick Borne Diseases, 2(2): 88-93.
Ixodes pacificus	2006	USA	-123.471	39.0708	Rejmanek D, Nieto, NC, Barash, N and JE Foley (2011). Temporal patterns of tick-borne granulocytic anaplasmosis in California. Ticks and Tick-borne Diseases, 2: 81-87.
Ixodes pacificus	2007	USA	-123.471	39.0708	Rejmanek D, Nieto, NC, Barash, N and JE Foley (2011). Temporal patterns of tick-borne granulocytic anaplasmosis in California. Ticks and Tick-borne Diseases, 2: 81-87.
Ixodes pacificus	1997	USA	-117.713	34.1125	Schall, JT, Prendeville, HR and KA Hanley (2000). Prevalence of the Tick, Ixodes pacificus, on Western Fence Lizards, Sceloporus occidentalis: Trends by Gender, Size, Season, Site, and Mite Infestation. Journal of Herpetology, 34(1): 160-163.
Ixodes pacificus	2010	USA	-118.706	34.0851	Lane, RS, Fedorova, N, Kleinjan, JE and M Maxwell (2013). Eco-epidemiological factors contributing to the low risk of human exposure to ixodid tick-borne borreliae in southern California, USA. Ticks and Tick-borne Diseases, 4: 377-385.
Ixodes pacificus	1997	USA	-120.961	38.9779	Wright, SA, Thompson, MA, Miller, MJ, et al. (2000). Ecology of Borrelia burgdorferi in Ticks (Acari: Ixodidae), Rodents, and Birds in the Sierra Nevada Foothills, Placer County, California. Journal of Medical Entomology, 37(6): 909-918.
Ixodes pacificus	2011	USA	-122.32	38.9133	Dingler, RJ, Wright, SA, Donohuse, AM et al. (2014). Surveillance for Ixodes pacificus and the tick-borne pathogens Anaplasma phagocytophilum and Borrelia burgdorferi in birds from California's Inner Coast Range. Ticks and Tick-borne Diseases, 1:10
Ixodes pacificus	1997	USA	-117.683	34.1667	Schall, JT, Prendeville, HR and KA Hanley (2000). Prevalence of the Tick, Ixodes pacificus, on Western Fence Lizards, Sceloporus occidentalis: Trends by Gender, Size, Season, Site, and Mite Infestation. Journal of Herpetology, 34(1): 160-163.
Ixodes pacificus	1997	USA	-111.387	41.1985	Burkot, TR, Clover, JR, Happ, CM et al. (1999). Isolation of Borrelia burgdorferi from Neotoma fuscipes, Peromyscus maniculatus, Peromyscus boylii, and Ixodes pacificus in Oregon. The American Journal of Tropical Medicine and Hygiene, 60(3): 453: 457.
Ixodes pacificus	2013	USA	-119.88	34.4147	Macdonald, AJ, Weinstein, SB, O'Connor, KE and A Swei (2020). Circulation of tick-borne spirochetes in tick and small mammal communities in Santa Barbara County, california, USA. Journal of Medical Entomology, XX(X): 1-8.
Ixodes pacificus	2013	USA	-119.798	34.5395	Macdonald, AJ, Weinstein, SB, O'Connor, KE and A Swei (2020). Circulation of tick-borne spirochetes in tick and small mammal communities in Santa Barbara County, california, USA. Journal of Medical Entomology, XX(X): 1-8.
Ixodes pacificus	2013	USA	-120.047	34.7013	Macdonald, AJ, Weinstein, SB, O'Connor, KE and A Swei (2020). Circulation of tick-borne spirochetes in tick and small mammal communities in Santa Barbara County, california, USA. Journal of Medical Entomology, XX(X): 1-8.
Ixodes pacificus	2018	USA	-119.88	34.4147	MacDonald, AJ (2018). Abiotic and habitat drivers of tick vector abundance, diversity, phenology and human encounter risk in southern California. PLoS One, 13(7): e0201665
Ixodes pacificus	2018	USA	-119.798	34.5395	MacDonald, AJ (2018). Abiotic and habitat drivers of tick vector abundance, diversity, phenology and human encounter risk in southern California. PLoS One, 13(7): e0201665
Ixodes pacificus	2018	USA	-120.047	34.7013	MacDonald, AJ (2018). Abiotic and habitat drivers of tick vector abundance, diversity, phenology and human encounter risk in southern California. PLoS One, 13(7): e0201665
Ixodes pacificus	2005	USA	-122.205	37.1771	Rejmanek D, Nieto, NC, Barash, N and JE Foley (2011). Temporal patterns of tick-borne granulocytic anaplasmosis in California. Ticks and Tick-borne Diseases, 2: 81-87.
Ixodes pacificus	2006	USA	-122.205	37.1771	Rejmanek D, Nieto, NC, Barash, N and JE Foley (2011). Temporal patterns of tick-borne granulocytic anaplasmosis in California. Ticks and Tick-borne Diseases, 2: 81-87.
Ixodes pacificus	2007	USA	-122.205	37.1771	Rejmanek D, Nieto, NC, Barash, N and JE Foley (2011). Temporal patterns of tick-borne granulocytic anaplasmosis in California. Ticks and Tick-borne Diseases, 2: 81-87.
Ixodes pacificus	2006	USA	-122.185	37.1451	Rejmanek, D, Freycon, P, Bradburd, G et al. (2013). Unique strains of Anaplasma phagocytophilum segregate among diverse questing and non-questing Ixodes tick species in the western USA. Ticks and Tick Borne Diseases, 4(6): 1-11
Ixodes pacificus	2006	USA	-123.82	40.2961	Rejmanek D, Nieto, NC, Barash, N and JE Foley (2011). Temporal patterns of tick-borne granulocytic anaplasmosis in California. Ticks and Tick-borne Diseases, 2: 81-87.
Ixodes pacificus	2007	USA	-123.82	40.2961	Rejmanek D, Nieto, NC, Barash, N and JE Foley (2011). Temporal patterns of tick-borne granulocytic anaplasmosis in California. Ticks and Tick-borne Diseases, 2: 81-87.
Ixodes pacificus	2005	USA	-122.68	38.0205	Rejmanek D, Nieto, NC, Barash, N and JE Foley (2011). Temporal patterns of tick-borne granulocytic anaplasmosis in California. Ticks and Tick-borne Diseases, 2: 81-87.
Ixodes pacificus	2006	USA	-122.68	38.0205	Rejmanek D, Nieto, NC, Barash, N and JE Foley (2011). Temporal patterns of tick-borne granulocytic anaplasmosis in California. Ticks and Tick-borne Diseases, 2: 81-87.
Ixodes pacificus	2005	USA	-123.712	39.1285	Foley, JE and NC Nieto (2011). The ecology of tick-transmitted infections in the redwood chipmunk (Tamias ochrogenys). Ticks and Tick Borne Diseases, 2(2): 88-93.
Ixodes pacificus	2006	USA	-123.471	39.0709	Rejmanek D, Nieto, NC, Barash, N and JE Foley (2011). Temporal patterns of tick-borne granulocytic anaplasmosis in California. Ticks and Tick-borne Diseases, 2: 81-87.
Ixodes pacificus	2007	USA	-123.471	39.0709	Rejmanek D, Nieto, NC, Barash, N and JE Foley (2011). Temporal patterns of tick-borne granulocytic anaplasmosis in California. Ticks and Tick-borne Diseases, 2: 81-87.
Ixodes pacificus	2006	USA	-123.471	39.0709	Rejmanek, D, Freycon, P, Bradburd, G et al. (2013). Unique strains of Anaplasma phagocytophilum segregate among diverse questing and non-questing Ixodes tick species in the western USA. Ticks and Tick Borne Diseases, 4(6): 1-11
Ixodes pacificus	2003	USA	-123.729	41.1681	Foley, JE, Nieto, NC, Clueit, SB et al. (2007). Survey for zoonotic rickettsial pathogens in northern flying squirrels, Glaucomys sabrinus, in California. Journal of Wildlife Diseases, 43(4): 684-689.
Ixodes pacificus	2003	USA	-123.083	39.0009	Newman, EA, Eisen, L, Eisen, RJ et al. (2015). Borrelia burgdorferi sensu lato spirochetes in wild birds in northwestern California: associations with ecological factors, bird behavior and tick infestation. PLoS One, 10(2): e0118146.
Ixodes pacificus	2010	USA	-118.737	34.0973	Lane, RS, Fedorova, N, Kleinjan, JE and M Maxwell (2013). Eco-epidemiological factors contributing to the low risk of human exposure to ixodid tick-borne borreliae in southern California, USA. Ticks and Tick-borne Diseases, 4: 377-385.
Ixodes pacificus	1997	USA	-123.002	42.2231	Burkot, TR, Clover, JR, Happ, CM et al. (1999). Isolation of Borrelia burgdorferi from Neotoma fuscipes, Peromyscus maniculatus, Peromyscus boylii, and Ixodes pacificus in Oregon. The American Journal of Tropical Medicine and Hygiene, 60(3): 453: 457.
Ixodes pacificus	1986	USA	-123.081	39.0117	Lane, RS and JE Loye (1991). Lyme disease in California: Interrelationship of Ixodid ticks (Acari), Rodents, and Borrelia burgdorferi. The Journal of Medical Entomology, 28(5): 719-725.
Ixodes pacificus	1985	USA	-123.081	39.0117	Lane, RS and W Burgdorfer (1988). Spirochetes in mammals and ticks (Acari: Ixodidae) from a focus of Lyme borreliosis in California. Journal of Wildlife Diseases, 24(1): 1-9.
Ixodes pacificus	1986	USA	-123.081	39.0117	Lane, RS and W Burgdorfer (1988). Spirochetes in mammals and ticks (Acari: Ixodidae) from a focus of Lyme borreliosis in California. Journal of Wildlife Diseases, 24(1): 1-9.
Ixodes pacificus	1992	USA	-123.081	39.0117	Casher, L, Lane, R, Barrett, R and L Eisen (2002). Relative importance of lizards and mammals as hosts for ixodid ticks in northern California. Experimental and Applied Acarology, 26: 127-143.
Ixodes pacificus	1997	USA	-123.081	39.0117	Schall, JT, Prendeville, HR and KA Hanley (2000). Prevalence of the Tick, Ixodes pacificus, on Western Fence Lizards, Sceloporus occidentalis: Trends by Gender, Size, Season, Site, and Mite Infestation. Journal of Herpetology, 34(1): 160-163.
Ixodes pacificus	1985	USA	-123.081	39.0117	Lane, RS and JE Loye (1989). Lyme disease in California: Interrelationship of Ixodes pacificus (Acari: Ixodidae), the Western Fence Lizard (Sceloporus occidentalis), and Borrelia burgdorferi. The Journal of Medical Entomology, 26(4): 272-278.
Ixodes pacificus	1986	USA	-123.081	39.0117	Lane, RS and JE Loye (1989). Lyme disease in California: Interrelationship of Ixodes pacificus (Acari: Ixodidae), the Western Fence Lizard (Sceloporus occidentalis), and Borrelia burgdorferi. The Journal of Medical Entomology, 26(4): 272-278.
Ixodes pacificus	2002	USA	-121.786	39.227	Wright, SA, Lemenager, DA, Trucker, JR et al. (2006). An Avian Contribution to the Presence of Ixodes pacificus (Acari: Ixodidae) and Borrelia burgdorferi on the Sutter Buttes of California. Journal of Medical Entomology, 43(2): 368-374.
Ixodes pacificus	2010	USA	-118.562	34.0937	Lane, RS, Fedorova, N, Kleinjan, JE and M Maxwell (2013). Eco-epidemiological factors contributing to the low risk of human exposure to ixodid tick-borne borreliae in southern California, USA. Ticks and Tick-borne Diseases, 4: 377-385.
Ixodes pacificus	2011	USA	-122.143	38.4757	Dingler, RJ, Wright, SA, Donohuse, AM et al. (2014). Surveillance for Ixodes pacificus and the tick-borne pathogens Anaplasma phagocytophilum and Borrelia burgdorferi in birds from California's Inner Coast Range. Ticks and Tick-borne Diseases, 1:10
Ixodes pacificus	2016	USA	-121.971	40.102	Foley, JE, Hasty, JM & RS Lane (2016). Diversity of rickettsial pathogens in Columbian black-tailed deer and their associated keds (Diptera: Hippoboscidae) and ticks (Acari: Ixodidae). Journal of Vector Ecology, 41(1): 41: 47.
Ixodes pacificus	2005	USA	-119.557	37.8511	Fleer, KA, Foley, P, Calder, L and JE Foley (2011). Arthropod vectors and vector-borne bacterial pathogens in Yosemite National Park. Vector-Borne Diseases, Surveillance, Prevention, 48(1): 101-110.
Ixodes pacificus	1997	USA	-123.556	42.3655	Burkot, TR, Clover, JR, Happ, CM et al. (1999). Isolation of Borrelia burgdorferi from Neotoma fuscipes, Peromyscus maniculatus, Peromyscus boylii, and Ixodes pacificus in Oregon. The American Journal of Tropical Medicine and Hygiene, 60(3): 453: 457.
Ixodes pacificus	2004	USA	-122.614	38.4314	Lane, RS, Kucera, TF, Barrett, RH et al. (2006). Wild turkey (Meleagris gallopavo) as a host of Ixodid ticks, lice and Lyme disease spirochetes (Borrelia burgdorferi sensu lato) in California State Parks. Journal of Wildlife Diseases, 42(4): 759-771.
Ixodes pacificus	1998	USA	-119.736	33.9999	Crooks, KR, Scott, CA, Angeloni, L et al. (2001). Ectoparasites of the Island Fox on Santa Cruz Island. Journal of Wildlife Diseases, 37(1): 189-193.
Ixodes pacificus	2017	USA	-123.172	42.4359	Xu, G, Pearson, P, Dykstra, E et al. (2019). Human-biting Ixodes ticks and pathogen prevalence from California, Oregon, and Washington. Vector-Borne and Zoonotic Diseases, 19(2): 106-115.
Ixodes pacificus	2017	USA	-122.543	38.3551	Xu, G, Pearson, P, Dykstra, E et al. (2019). Human-biting Ixodes ticks and pathogen prevalence from California, Oregon, and Washington. Vector-Borne and Zoonotic Diseases, 19(2): 106-115.
Ixodes pacificus	2017	USA	-122.134	37.6752	Xu, G, Pearson, P, Dykstra, E et al. (2019). Human-biting Ixodes ticks and pathogen prevalence from California, Oregon, and Washington. Vector-Borne and Zoonotic Diseases, 19(2): 106-115.
Ixodes pacificus	2006	USA	-121.845	37.0542	Rejmanek, D, Freycon, P, Bradburd, G et al. (2013). Unique strains of Anaplasma phagocytophilum segregate among diverse questing and non-questing Ixodes tick species in the western USA. Ticks and Tick Borne Diseases, 4(6): 1-11
Ixodes pacificus	2014	USA	-123.168	42.2571	Xu, G, Pearson, P, Dykstra, E et al. (2019). Human-biting Ixodes ticks and pathogen prevalence from California, Oregon, and Washington. Vector-Borne and Zoonotic Diseases, 19(2): 106-115.
Ixodes pacificus	2002	USA	-123.081	39.0117	Lane, RS, Steinlein, DB and J Mun (2004). Human behaviors elevating exposure to Ixodes pacificus (Acari: Ixodidae) nymphs and their associated bacterial zoonotic agents in a hardwood forest. The Journal of Medical Entomology, 41(2): 239-248.
Ixodes pacificus	2017	USA	-121.655	36.6777	Xu, G, Pearson, P, Dykstra, E et al. (2019). Human-biting Ixodes ticks and pathogen prevalence from California, Oregon, and Washington. Vector-Borne and Zoonotic Diseases, 19(2): 106-115.
Ixodes pacificus	2015	USA	-122.714	38.4405	Xu, G, Pearson, P, Dykstra, E et al. (2019). Human-biting Ixodes ticks and pathogen prevalence from California, Oregon, and Washington. Vector-Borne and Zoonotic Diseases, 19(2): 106-115.
Ixodes pacificus	2015	USA	-120.998	37.5591	Xu, G, Pearson, P, Dykstra, E et al. (2019). Human-biting Ixodes ticks and pathogen prevalence from California, Oregon, and Washington. Vector-Borne and Zoonotic Diseases, 19(2): 106-115.
Ixodes pacificus	2015	USA	-122.115	37.201	Xu, G, Pearson, P, Dykstra, E et al. (2019). Human-biting Ixodes ticks and pathogen prevalence from California, Oregon, and Washington. Vector-Borne and Zoonotic Diseases, 19(2): 106-115.
Ixodes pacificus	2017	USA	-122.124	37.681	Xu, G, Pearson, P, Dykstra, E et al. (2019). Human-biting Ixodes ticks and pathogen prevalence from California, Oregon, and Washington. Vector-Borne and Zoonotic Diseases, 19(2): 106-115.
Ixodes pacificus	2017	USA	-122.524	38.3641	Xu, G, Pearson, P, Dykstra, E et al. (2019). Human-biting Ixodes ticks and pathogen prevalence from California, Oregon, and Washington. Vector-Borne and Zoonotic Diseases, 19(2): 106-115.
Ixodes pacificus	2015	USA	-121.845	37.1108	Xu, G, Pearson, P, Dykstra, E et al. (2019). Human-biting Ixodes ticks and pathogen prevalence from California, Oregon, and Washington. Vector-Borne and Zoonotic Diseases, 19(2): 106-115.
Ixodes pacificus	1998	USA	-123.081	39.0117	Slowik, TJ and RS Lane (2001). Birds and their ticks in northwestern California: minimal contribution to Borrelia burgdorferi enzootiology. Journal of Parasitology, 87(4): 755-761.
Ixodes pacificus	1998	USA	-121.786	39.227	Wright, SA, Lemenager, DA, McBride RL and DA Brown (2003). The western black-legged tick, Ixodes pacificus, in the Sutter Buttes. Journal of Vector Ecology, 28(2): 171-174.
Ixodes pacificus	2004	USA	-120.839	35.3586	Nieto, NC, Dabritz, H, Foley, P et al. (2007). Ectoparasite Diversity and Exposure to Vector-Borne Disease Agents in Wild Rodents in Central Coastal California. Journal of Medical Entomology, 44(2): 328-335.
Ixodes pacificus	2003	USA	-123.674	41.1006	Gabriel, MW, Brown, RN, Foley, JE et al. (2009). Ecology of Anaplasma phagocytophilum infection in gray foxes (Urocyon cinereoargenteus) in northwestern California. Journal of Wildlife Diseases, 45(2): 344-354.
Ixodes pacificus	2014	USA	-119.88	34.4147	MacDonald, AJ, Hyon, DW, Brewington III, JB et al. (2017). Lyme disease risk in southern California: abiotic and environmental drivers of Ixodes pacificus (Acari: Ixodidae) with Borrelia burgdorferi. Parasites & Vectors, 10(7): 1-16.
Ixodes pacificus	2015	USA	-119.88	34.4147	MacDonald, AJ, Hyon, DW, Brewington III, JB et al. (2017). Lyme disease risk in southern California: abiotic and environmental drivers of Ixodes pacificus (Acari: Ixodidae) with Borrelia burgdorferi. Parasites & Vectors, 10(7): 1-16.
Ixodes pacificus	2014	USA	-119.798	34.5395	MacDonald, AJ, Hyon, DW, Brewington III, JB et al. (2017). Lyme disease risk in southern California: abiotic and environmental drivers of Ixodes pacificus (Acari: Ixodidae) with Borrelia burgdorferi. Parasites & Vectors, 10(7): 1-16.
Ixodes pacificus	2015	USA	-119.798	34.5395	MacDonald, AJ, Hyon, DW, Brewington III, JB et al. (2017). Lyme disease risk in southern California: abiotic and environmental drivers of Ixodes pacificus (Acari: Ixodidae) with Borrelia burgdorferi. Parasites & Vectors, 10(7): 1-16.
Ixodes pacificus	2014	USA	-120.047	34.7012	MacDonald, AJ, Hyon, DW, Brewington III, JB et al. (2017). Lyme disease risk in southern California: abiotic and environmental drivers of Ixodes pacificus (Acari: Ixodidae) with Borrelia burgdorferi. Parasites & Vectors, 10(7): 1-16.
Ixodes pacificus	2015	USA	-120.047	34.7012	MacDonald, AJ, Hyon, DW, Brewington III, JB et al. (2017). Lyme disease risk in southern California: abiotic and environmental drivers of Ixodes pacificus (Acari: Ixodidae) with Borrelia burgdorferi. Parasites & Vectors, 10(7): 1-16.
Ixodes pacificus	1994	USA	-122.146	37.8088	Li, X, Peavey, CA and RS Lane (2000). Density and spatial distribution of Ixodes pacificus (Acari: Ixodidae) in two recreational areas in north coastal California. The American Journal of Tropical Medicine and Hygiene, 62(3): 415-422.
Ixodes pacificus	2012	USA	-122.245	37.3643	Salkeld, DJ, Nieto, NC, Carbajales-Dale, P et al. (2015). Disease Risk & Landscape Attributes of Tick-Borne Borrelia Pathogens in the San Francisco Bay Area, California. PLoS ONE 10(8): e0134812.
Ixodes pacificus	2012	USA	-122.224	37.3712	Salkeld, DJ, Nieto, NC, Carbajales-Dale, P et al. (2015). Disease Risk & Landscape Attributes of Tick-Borne Borrelia Pathogens in the San Francisco Bay Area, California. PLoS ONE 10(8): e0134812.
Ixodes pacificus	2012	USA	-122.252	37.3904	Salkeld, DJ, Nieto, NC, Carbajales-Dale, P et al. (2015). Disease Risk & Landscape Attributes of Tick-Borne Borrelia Pathogens in the San Francisco Bay Area, California. PLoS ONE 10(8): e0134812.
Ixodes pacificus	2012	USA	-122.254	37.3923	Salkeld, DJ, Nieto, NC, Carbajales-Dale, P et al. (2015). Disease Risk & Landscape Attributes of Tick-Borne Borrelia Pathogens in the San Francisco Bay Area, California. PLoS ONE 10(8): e0134812.
Ixodes pacificus	2012	USA	-122.22	37.3671	Salkeld, DJ, Nieto, NC, Carbajales-Dale, P et al. (2015). Disease Risk & Landscape Attributes of Tick-Borne Borrelia Pathogens in the San Francisco Bay Area, California. PLoS ONE 10(8): e0134812.
Ixodes pacificus	1994	USA	-122.172	37.8115	Li, X, Peavey, CA and RS Lane (2000). Density and spatial distribution of Ixodes pacificus (Acari: Ixodidae) in two recreational areas in north coastal California. The American Journal of Tropical Medicine and Hygiene, 62(3): 415-422.
Ixodes pacificus	1991	USA	-122.261	37.9509	Kramer, VL and C Beesley (1993). Temporal and spatial distribution of Ixodes pacificus and Dermacentor occidentalis (Acari: Ixodidae) and prevalence of Borrelia burgdorferi in Contra Costa county, California. The Journal of Medical Entomology, 30(3):
Ixodes pacificus	1990	USA	-122.261	37.9509	Kramer, VL and C Beesley (1993). Temporal and spatial distribution of Ixodes pacificus and Dermacentor occidentalis (Acari: Ixodidae) and prevalence of Borrelia burgdorferi in Contra Costa county, California. The Journal of Medical Entomology, 30(3):
Ixodes pacificus	2014	USA	-120.548	36.1587	Wakeman-Hill, AJ (2018). Hard tick distribution and diversity in Fresno County, California, and adjacent areas. ProQuest # 10823317.
Ixodes pacificus	1994	USA	-122.159	37.8032	Li, X, Peavey, CA and RS Lane (2000). Density and spatial distribution of Ixodes pacificus (Acari: Ixodidae) in two recreational areas in north coastal California. The American Journal of Tropical Medicine and Hygiene, 62(3): 415-422.
Ixodes pacificus	2013	USA	-118.656	34.0905	MacDonald, AJ and CJ Briggs (2016). Truncated seasonal activity patterns of the western blacklegged tick (Ixodes pacificus) in central and southern California. Ticks and Tick-borne Diseases, 7: 234-242.
Ixodes pacificus	2016	USA	-118.656	34.0905	MacDonald, AJ and CJ Briggs (2016). Truncated seasonal activity patterns of the western blacklegged tick (Ixodes pacificus) in central and southern California. Ticks and Tick-borne Diseases, 7: 234-242.
Ixodes pacificus	2014	USA	-118.656	34.0905	MacDonald, AJ and CJ Briggs (2016). Truncated seasonal activity patterns of the western blacklegged tick (Ixodes pacificus) in central and southern California. Ticks and Tick-borne Diseases, 7: 234-242.
Ixodes pacificus	2012	USA	-122.282	37.4666	Neito, NC and DJ Salkeld (2016). Epidemiology and genetic diversity of Anaplasma phagocytophilum in the San Francisco Bay Area, California. The American Journal of Tropical Medicine and Hygiene, 95(1): 50-54.
Ixodes pacificus	2012	USA	-122.282	37.4666	Salkeld, DJ, Nieto, NC, Carbajales-Dale, P et al. (2015). Disease Risk & Landscape Attributes of Tick-Borne Borrelia Pathogens in the San Francisco Bay Area, California. PLoS ONE 10(8): e0134812.
Ixodes pacificus	2012	USA	-122.179	37.3314	Salkeld, DJ, Cinkovich, S, and NC Nieto (2014). Tick-borne Pathogens in Northwestern California, USA. Emerging Infectious Diseases, 20(3): 493-494.
Ixodes pacificus	2012	USA	-122.179	37.3314	Salkeld, DJ, Nieto, NC, Carbajales-Dale, P et al. (2015). Disease Risk & Landscape Attributes of Tick-Borne Borrelia Pathogens in the San Francisco Bay Area, California. PLoS ONE 10(8): e0134812.
Ixodes pacificus	2012	USA	-122.293	37.4785	Neito, NC and DJ Salkeld (2016). Epidemiology and genetic diversity of Anaplasma phagocytophilum in the San Francisco Bay Area, California. The American Journal of Tropical Medicine and Hygiene, 95(1): 50-54.
Ixodes pacificus	2013	USA	-122.293	37.4785	Neito, NC and DJ Salkeld (2016). Epidemiology and genetic diversity of Anaplasma phagocytophilum in the San Francisco Bay Area, California. The American Journal of Tropical Medicine and Hygiene, 95(1): 50-54.
Ixodes pacificus	2012	USA	-122.293	37.4785	Salkeld, DJ, Cinkovich, S, and NC Nieto (2014). Tick-borne Pathogens in Northwestern California, USA. Emerging Infectious Diseases, 20(3): 493-494.
Ixodes pacificus	2012	USA	-122.293	37.4785	Salkeld, DJ, Nieto, NC, Carbajales-Dale, P et al. (2015). Disease Risk & Landscape Attributes of Tick-Borne Borrelia Pathogens in the San Francisco Bay Area, California. PLoS ONE 10(8): e0134812.
Ixodes pacificus	2013	USA	-119.8	34.5378	MacDonald, AJ and CJ Briggs (2016). Truncated seasonal activity patterns of the western blacklegged tick (Ixodes pacificus) in central and southern California. Ticks and Tick-borne Diseases, 7: 234-242.
Ixodes pacificus	2016	USA	-119.8	34.5378	MacDonald, AJ and CJ Briggs (2016). Truncated seasonal activity patterns of the western blacklegged tick (Ixodes pacificus) in central and southern California. Ticks and Tick-borne Diseases, 7: 234-242.
Ixodes pacificus	2014	USA	-119.8	34.5378	MacDonald, AJ and CJ Briggs (2016). Truncated seasonal activity patterns of the western blacklegged tick (Ixodes pacificus) in central and southern California. Ticks and Tick-borne Diseases, 7: 234-242.
Ixodes pacificus	2012	USA	-122.179	37.3314	Neito, NC and DJ Salkeld (2016). Epidemiology and genetic diversity of Anaplasma phagocytophilum in the San Francisco Bay Area, California. The American Journal of Tropical Medicine and Hygiene, 95(1): 50-54.
Ixodes pacificus	2013	USA	-122.179	37.3314	Neito, NC and DJ Salkeld (2016). Epidemiology and genetic diversity of Anaplasma phagocytophilum in the San Francisco Bay Area, California. The American Journal of Tropical Medicine and Hygiene, 95(1): 50-54.
Ixodes pacificus	2012	USA	-122.294	37.4393	Neito, NC and DJ Salkeld (2016). Epidemiology and genetic diversity of Anaplasma phagocytophilum in the San Francisco Bay Area, California. The American Journal of Tropical Medicine and Hygiene, 95(1): 50-54.
Ixodes pacificus	2012	USA	-122.294	37.4393	Salkeld, DJ, Nieto, NC, Carbajales-Dale, P et al. (2015). Disease Risk & Landscape Attributes of Tick-Borne Borrelia Pathogens in the San Francisco Bay Area, California. PLoS ONE 10(8): e0134812.
Ixodes pacificus	2013	USA	-122.157	37.3539	Neito, NC and DJ Salkeld (2016). Epidemiology and genetic diversity of Anaplasma phagocytophilum in the San Francisco Bay Area, California. The American Journal of Tropical Medicine and Hygiene, 95(1): 50-54.
Ixodes pacificus	2012	USA	-122.157	37.3539	Salkeld, DJ, Nieto, NC, Carbajales-Dale, P et al. (2015). Disease Risk & Landscape Attributes of Tick-Borne Borrelia Pathogens in the San Francisco Bay Area, California. PLoS ONE 10(8): e0134812.
Ixodes pacificus	2012	USA	-122.232	37.4058	Neito, NC and DJ Salkeld (2016). Epidemiology and genetic diversity of Anaplasma phagocytophilum in the San Francisco Bay Area, California. The American Journal of Tropical Medicine and Hygiene, 95(1): 50-54.
Ixodes pacificus	2013	USA	-122.232	37.4058	Neito, NC and DJ Salkeld (2016). Epidemiology and genetic diversity of Anaplasma phagocytophilum in the San Francisco Bay Area, California. The American Journal of Tropical Medicine and Hygiene, 95(1): 50-54.
Ixodes pacificus	2012	USA	-122.232	37.4058	Salkeld, DJ, Cinkovich, S, and NC Nieto (2014). Tick-borne Pathogens in Northwestern California, USA. Emerging Infectious Diseases, 20(3): 493-494.
Ixodes pacificus	2012	USA	-122.232	37.4058	Salkeld, DJ, Nieto, NC, Carbajales-Dale, P et al. (2015). Disease Risk & Landscape Attributes of Tick-Borne Borrelia Pathogens in the San Francisco Bay Area, California. PLoS ONE 10(8): e0134812.
Ixodes pacificus	2012	USA	-122.266	37.4073	Salkeld, DJ, Cinkovich, S, and NC Nieto (2014). Tick-borne Pathogens in Northwestern California, USA. Emerging Infectious Diseases, 20(3): 493-494.
Ixodes pacificus	2012	USA	-122.266	37.4073	Salkeld, DJ, Nieto, NC, Carbajales-Dale, P et al. (2015). Disease Risk & Landscape Attributes of Tick-Borne Borrelia Pathogens in the San Francisco Bay Area, California. PLoS ONE 10(8): e0134812.
Ixodes pacificus	2012	USA	-122.266	37.4073	Neito, NC and DJ Salkeld (2016). Epidemiology and genetic diversity of Anaplasma phagocytophilum in the San Francisco Bay Area, California. The American Journal of Tropical Medicine and Hygiene, 95(1): 50-54.
Ixodes pacificus	2013	USA	-122.266	37.4073	Neito, NC and DJ Salkeld (2016). Epidemiology and genetic diversity of Anaplasma phagocytophilum in the San Francisco Bay Area, California. The American Journal of Tropical Medicine and Hygiene, 95(1): 50-54.
Ixodes pacificus	1994	USA	-122.159	37.8188	Li, X, Peavey, CA and RS Lane (2000). Density and spatial distribution of Ixodes pacificus (Acari: Ixodidae) in two recreational areas in north coastal California. The American Journal of Tropical Medicine and Hygiene, 62(3): 415-422.
Ixodes pacificus	2013	USA	-122.541	38.3568	Neito, NC and DJ Salkeld (2016). Epidemiology and genetic diversity of Anaplasma phagocytophilum in the San Francisco Bay Area, California. The American Journal of Tropical Medicine and Hygiene, 95(1): 50-54.
Ixodes pacificus	2012	USA	-122.541	38.3568	Salkeld, DJ, Nieto, NC, Carbajales-Dale, P et al. (2015). Disease Risk & Landscape Attributes of Tick-Borne Borrelia Pathogens in the San Francisco Bay Area, California. PLoS ONE 10(8): e0134812.
Ixodes pacificus	2013	USA	-119.88	34.4147	MacDonald, AJ (2018). Abiotic and habitat drivers of tick vector abundance, diversity, phenology and human encounter risk in southern California. PLoS One, 13(7): e0201665
Ixodes pacificus	2013	USA	-119.798	34.5395	MacDonald, AJ (2018). Abiotic and habitat drivers of tick vector abundance, diversity, phenology and human encounter risk in southern California. PLoS One, 13(7): e0201665
Ixodes pacificus	2013	USA	-120.047	34.7012	MacDonald, AJ (2018). Abiotic and habitat drivers of tick vector abundance, diversity, phenology and human encounter risk in southern California. PLoS One, 13(7): e0201665
Ixodes pacificus	2009	USA	-117.65	33.4861	Cheng, D, Vigil, K, Schanes, P et al. (2013). Prevalence and burden of two rickettsial phylotypes (G021 and G022) in Ixodes pacificus from California by real-time quantitative PCR. Ticks and Tick-Borne Diseases, 4(4): 280-287.
Ixodes pacificus	2006	USA	-122.467	38.0026	Swei, A, Ostfeld, RS, Lane, RS and CJ Briggs (2010). Effects of an invasive forest pathogen on abundance of ticks and their vertebrate hosts in a California Lyme disease focus. Population Ecology, 166: 91-100.
Ixodes pacificus	2009	USA	-122.03	37.7983	Cheng, D, Vigil, K, Schanes, P et al. (2013). Prevalence and burden of two rickettsial phylotypes (G021 and G022) in Ixodes pacificus from California by real-time quantitative PCR. Ticks and Tick-Borne Diseases, 4(4): 280-287.
Ixodes pacificus	2009	USA	-122.44	40.595	Cheng, D, Vigil, K, Schanes, P et al. (2013). Prevalence and burden of two rickettsial phylotypes (G021 and G022) in Ixodes pacificus from California by real-time quantitative PCR. Ticks and Tick-Borne Diseases, 4(4): 280-287.
Ixodes pacificus	2015	USA	-122.467	38.0027	Chicana, R, Couper, LI, Kwan, JY et al. (2019). Comparative microbiome profile of sympatric tick species from the far-western USA. Insects, 10(353): 1-12.
Ixodes pacificus	2006	USA	-122.604	37.9682	Swei, A, Ostfeld, RS, Lane, RS and CJ Briggs (2010). Effects of an invasive forest pathogen on abundance of ticks and their vertebrate hosts in a California Lyme disease focus. Population Ecology, 166: 91-100.
Ixodes pacificus	2009	USA	-123.837	40.9232	Cheng, D, Vigil, K, Schanes, P et al. (2013). Prevalence and burden of two rickettsial phylotypes (G021 and G022) in Ixodes pacificus from California by real-time quantitative PCR. Ticks and Tick-Borne Diseases, 4(4): 280-287.
Ixodes pacificus	2009	USA	-123.167	39.2559	Cheng, D, Vigil, K, Schanes, P et al. (2013). Prevalence and burden of two rickettsial phylotypes (G021 and G022) in Ixodes pacificus from California by real-time quantitative PCR. Ticks and Tick-Borne Diseases, 4(4): 280-287.
Ixodes pacificus	2009	USA	-122.632	40.7192	Cheng, D, Vigil, K, Schanes, P et al. (2013). Prevalence and burden of two rickettsial phylotypes (G021 and G022) in Ixodes pacificus from California by real-time quantitative PCR. Ticks and Tick-Borne Diseases, 4(4): 280-287.
Ixodes pacificus	2009	USA	-122.634	38.4518	Cheng, D, Vigil, K, Schanes, P et al. (2013). Prevalence and burden of two rickettsial phylotypes (G021 and G022) in Ixodes pacificus from California by real-time quantitative PCR. Ticks and Tick-Borne Diseases, 4(4): 280-287.
Ixodes pacificus	2015	USA	-122.541	38.3567	Chicana, R, Couper, LI, Kwan, JY et al. (2019). Comparative microbiome profile of sympatric tick species from the far-western USA. Insects, 10(353): 1-12.
Ixodes pacificus	2012	USA	-122.172	37.3627	Neito, NC and DJ Salkeld (2016). Epidemiology and genetic diversity of Anaplasma phagocytophilum in the San Francisco Bay Area, California. The American Journal of Tropical Medicine and Hygiene, 95(1): 50-54.
Ixodes pacificus	2013	USA	-122.172	37.3627	Neito, NC and DJ Salkeld (2016). Epidemiology and genetic diversity of Anaplasma phagocytophilum in the San Francisco Bay Area, California. The American Journal of Tropical Medicine and Hygiene, 95(1): 50-54.
Ixodes pacificus	2012	USA	-122.172	37.3627	Salkeld, DJ, Cinkovich, S, and NC Nieto (2014). Tick-borne Pathogens in Northwestern California, USA. Emerging Infectious Diseases, 20(3): 493-494.
Ixodes pacificus	2012	USA	-122.172	37.3627	Salkeld, DJ, Nieto, NC, Carbajales-Dale, P et al. (2015). Disease Risk & Landscape Attributes of Tick-Borne Borrelia Pathogens in the San Francisco Bay Area, California. PLoS ONE 10(8): e0134812.
Ixodes pacificus	2012	USA	-122.256	37.3857	Neito, NC and DJ Salkeld (2016). Epidemiology and genetic diversity of Anaplasma phagocytophilum in the San Francisco Bay Area, California. The American Journal of Tropical Medicine and Hygiene, 95(1): 50-54.
Ixodes pacificus	2013	USA	-122.256	37.3857	Neito, NC and DJ Salkeld (2016). Epidemiology and genetic diversity of Anaplasma phagocytophilum in the San Francisco Bay Area, California. The American Journal of Tropical Medicine and Hygiene, 95(1): 50-54.
Ixodes pacificus	2012	USA	-122.256	37.3857	Salkeld, DJ, Cinkovich, S, and NC Nieto (2014). Tick-borne Pathogens in Northwestern California, USA. Emerging Infectious Diseases, 20(3): 493-494.
Ixodes pacificus	2012	USA	-122.229	37.3594	Neito, NC and DJ Salkeld (2016). Epidemiology and genetic diversity of Anaplasma phagocytophilum in the San Francisco Bay Area, California. The American Journal of Tropical Medicine and Hygiene, 95(1): 50-54.
Ixodes pacificus	2013	USA	-122.229	37.3594	Neito, NC and DJ Salkeld (2016). Epidemiology and genetic diversity of Anaplasma phagocytophilum in the San Francisco Bay Area, California. The American Journal of Tropical Medicine and Hygiene, 95(1): 50-54.
Ixodes pacificus	2012	USA	-122.229	37.3594	Salkeld, DJ, Cinkovich, S, and NC Nieto (2014). Tick-borne Pathogens in Northwestern California, USA. Emerging Infectious Diseases, 20(3): 493-494.
Ixodes pacificus	2013	USA	-120.041	34.6926	MacDonald, AJ and CJ Briggs (2016). Truncated seasonal activity patterns of the western blacklegged tick (Ixodes pacificus) in central and southern California. Ticks and Tick-borne Diseases, 7: 234-242.
Ixodes pacificus	2016	USA	-120.041	34.6926	MacDonald, AJ and CJ Briggs (2016). Truncated seasonal activity patterns of the western blacklegged tick (Ixodes pacificus) in central and southern California. Ticks and Tick-borne Diseases, 7: 234-242.
Ixodes pacificus	2012	USA	-122.495	37.9959	Neito, NC and DJ Salkeld (2016). Epidemiology and genetic diversity of Anaplasma phagocytophilum in the San Francisco Bay Area, California. The American Journal of Tropical Medicine and Hygiene, 95(1): 50-54.
Ixodes pacificus	2013	USA	-122.495	37.9959	Neito, NC and DJ Salkeld (2016). Epidemiology and genetic diversity of Anaplasma phagocytophilum in the San Francisco Bay Area, California. The American Journal of Tropical Medicine and Hygiene, 95(1): 50-54.
Ixodes pacificus	2012	USA	-122.495	37.9959	Salkeld, DJ, Cinkovich, S, and NC Nieto (2014). Tick-borne Pathogens in Northwestern California, USA. Emerging Infectious Diseases, 20(3): 493-494.
Ixodes pacificus	2012	USA	-122.495	37.9959	Salkeld, DJ, Nieto, NC, Carbajales-Dale, P et al. (2015). Disease Risk & Landscape Attributes of Tick-Borne Borrelia Pathogens in the San Francisco Bay Area, California. PLoS ONE 10(8): e0134812.
Ixodes pacificus	2000	USA	-123.081	39.0117	Eisen, RJ, Mun, J, Eisen, L and RS Lane (2004). Life stage-related differences in density of questing ticks and infection with Borrelia burgdorferi sensu lato within a single cohort of Ixodes pacificus (Acari: Ixodidae). Vector-Borne Diseases, Survei
Ixodes pacificus	2003	USA	-123.081	39.0117	Lane, RS, Munn, J, Peribanez, MA and HA Stubbs (2007). Host-seeking behavior of Ixodes pacificus (Acari: Ixodidae) nymphs in relation to environmental parameters in dense-woodland and woodland-grass habitats. Journal of Vector Ecology, 32(2): 342-357
Ixodes pacificus	2004	USA	-123.081	39.0117	Lane, RS, Munn, J, Peribanez, MA and HA Stubbs (2007). Host-seeking behavior of Ixodes pacificus (Acari: Ixodidae) nymphs in relation to environmental parameters in dense-woodland and woodland-grass habitats. Journal of Vector Ecology, 32(2): 342-357
Ixodes pacificus	2006	USA	-123.081	39.0117	Lane, RS, Munn, J, Peribanez, MA and HA Stubbs (2007). Host-seeking behavior of Ixodes pacificus (Acari: Ixodidae) nymphs in relation to environmental parameters in dense-woodland and woodland-grass habitats. Journal of Vector Ecology, 32(2): 342-357
Ixodes pacificus	2012	USA	-122.147	37.3044	Neito, NC and DJ Salkeld (2016). Epidemiology and genetic diversity of Anaplasma phagocytophilum in the San Francisco Bay Area, California. The American Journal of Tropical Medicine and Hygiene, 95(1): 50-54.
Ixodes pacificus	2013	USA	-122.147	37.3044	Neito, NC and DJ Salkeld (2016). Epidemiology and genetic diversity of Anaplasma phagocytophilum in the San Francisco Bay Area, California. The American Journal of Tropical Medicine and Hygiene, 95(1): 50-54.
Ixodes pacificus	2012	USA	-122.147	37.3044	Salkeld, DJ, Cinkovich, S, and NC Nieto (2014). Tick-borne Pathogens in Northwestern California, USA. Emerging Infectious Diseases, 20(3): 493-494.
Ixodes pacificus	2012	USA	-122.147	37.3044	Salkeld, DJ, Nieto, NC, Carbajales-Dale, P et al. (2015). Disease Risk & Landscape Attributes of Tick-Borne Borrelia Pathogens in the San Francisco Bay Area, California. PLoS ONE 10(8): e0134812.
Ixodes pacificus	2012	USA	-122.316	37.3965	Neito, NC and DJ Salkeld (2016). Epidemiology and genetic diversity of Anaplasma phagocytophilum in the San Francisco Bay Area, California. The American Journal of Tropical Medicine and Hygiene, 95(1): 50-54.
Ixodes pacificus	2013	USA	-122.316	37.3965	Neito, NC and DJ Salkeld (2016). Epidemiology and genetic diversity of Anaplasma phagocytophilum in the San Francisco Bay Area, California. The American Journal of Tropical Medicine and Hygiene, 95(1): 50-54.
Ixodes pacificus	2012	USA	-122.316	37.3965	Salkeld, DJ, Nieto, NC, Carbajales-Dale, P et al. (2015). Disease Risk & Landscape Attributes of Tick-Borne Borrelia Pathogens in the San Francisco Bay Area, California. PLoS ONE 10(8): e0134812.
Ixodes pacificus	2012	USA	-122.063	37.2344	Neito, NC and DJ Salkeld (2016). Epidemiology and genetic diversity of Anaplasma phagocytophilum in the San Francisco Bay Area, California. The American Journal of Tropical Medicine and Hygiene, 95(1): 50-54.
Ixodes pacificus	2012	USA	-122.063	37.2344	Salkeld, DJ, Cinkovich, S, and NC Nieto (2014). Tick-borne Pathogens in Northwestern California, USA. Emerging Infectious Diseases, 20(3): 493-494.
Ixodes pacificus	1994	USA	-122.664	37.9403	Li, X, Peavey, CA and RS Lane (2000). Density and spatial distribution of Ixodes pacificus (Acari: Ixodidae) in two recreational areas in north coastal California. The American Journal of Tropical Medicine and Hygiene, 62(3): 415-422.
Ixodes pacificus	2013	USA	-122.614	38.4249	Neito, NC and DJ Salkeld (2016). Epidemiology and genetic diversity of Anaplasma phagocytophilum in the San Francisco Bay Area, California. The American Journal of Tropical Medicine and Hygiene, 95(1): 50-54.
Ixodes pacificus	2012	USA	-122.614	38.4249	Salkeld, DJ, Nieto, NC, Carbajales-Dale, P et al. (2015). Disease Risk & Landscape Attributes of Tick-Borne Borrelia Pathogens in the San Francisco Bay Area, California. PLoS ONE 10(8): e0134812.
Ixodes pacificus	2012	USA	-122.58	38.5436	Salkeld, DJ, Nieto, NC, Carbajales-Dale, P et al. (2015). Disease Risk & Landscape Attributes of Tick-Borne Borrelia Pathogens in the San Francisco Bay Area, California. PLoS ONE 10(8): e0134812.
Ixodes pacificus	2013	USA	-122.58	38.5436	Neito, NC and DJ Salkeld (2016). Epidemiology and genetic diversity of Anaplasma phagocytophilum in the San Francisco Bay Area, California. The American Journal of Tropical Medicine and Hygiene, 95(1): 50-54.
Ixodes pacificus	2012	USA	-121.9	37.1598	Neito, NC and DJ Salkeld (2016). Epidemiology and genetic diversity of Anaplasma phagocytophilum in the San Francisco Bay Area, California. The American Journal of Tropical Medicine and Hygiene, 95(1): 50-54.
Ixodes pacificus	2013	USA	-121.9	37.1598	Neito, NC and DJ Salkeld (2016). Epidemiology and genetic diversity of Anaplasma phagocytophilum in the San Francisco Bay Area, California. The American Journal of Tropical Medicine and Hygiene, 95(1): 50-54.
Ixodes pacificus	2012	USA	-121.9	37.1598	Salkeld, DJ, Cinkovich, S, and NC Nieto (2014). Tick-borne Pathogens in Northwestern California, USA. Emerging Infectious Diseases, 20(3): 493-494.
Ixodes pacificus	2012	USA	-121.9	37.1598	Salkeld, DJ, Nieto, NC, Carbajales-Dale, P et al. (2015). Disease Risk & Landscape Attributes of Tick-Borne Borrelia Pathogens in the San Francisco Bay Area, California. PLoS ONE 10(8): e0134812.
Ixodes pacificus	2012	USA	-122.113	37.2043	Salkeld, DJ, Cinkovich, S, and NC Nieto (2014). Tick-borne Pathogens in Northwestern California, USA. Emerging Infectious Diseases, 20(3): 493-494.
Ixodes pacificus	2012	USA	-122.113	37.2043	Neito, NC and DJ Salkeld (2016). Epidemiology and genetic diversity of Anaplasma phagocytophilum in the San Francisco Bay Area, California. The American Journal of Tropical Medicine and Hygiene, 95(1): 50-54.
Ixodes pacificus	2013	USA	-122.113	37.2043	Neito, NC and DJ Salkeld (2016). Epidemiology and genetic diversity of Anaplasma phagocytophilum in the San Francisco Bay Area, California. The American Journal of Tropical Medicine and Hygiene, 95(1): 50-54.
Ixodes pacificus	2012	USA	-122.121	37.2179	Salkeld, DJ, Nieto, NC, Carbajales-Dale, P et al. (2015). Disease Risk & Landscape Attributes of Tick-Borne Borrelia Pathogens in the San Francisco Bay Area, California. PLoS ONE 10(8): e0134812.
Ixodes pacificus	2009	USA	-121.889	37.5944	Fedorova, N, Kleinjan, JE, James, D et al. (2014). Remarkable diversity of tick or mammalian-associated Borreliae in the metropolitan San Francisco Bay Area, California. Ticks and Tick-borne Diseases, 5:951-961.
Ixodes pacificus	2012	USA	-121.44	37.1893	Salkeld, DJ, Cinkovich, S, and NC Nieto (2014). Tick-borne Pathogens in Northwestern California, USA. Emerging Infectious Diseases, 20(3): 493-494.
Ixodes pacificus	2012	USA	-121.44	37.1893	Neito, NC and DJ Salkeld (2016). Epidemiology and genetic diversity of Anaplasma phagocytophilum in the San Francisco Bay Area, California. The American Journal of Tropical Medicine and Hygiene, 95(1): 50-54.
Ixodes pacificus	1984	USA	-122.749	38.0552	Lane, RS and JA Pascocello (1989). Antigenic characteristics of Borrelia burgdorferi isolates from Ixodid ticks in California. Journal of Clinical Microbiology, 27(10): 2344-2349.
Ixodes pacificus	1990	USA	-121.951	37.9234	Kramer, VL and C Beesley (1993). Temporal and spatial distribution of Ixodes pacificus and Dermacentor occidentalis (Acari: Ixodidae) and prevalence of Borrelia burgdorferi in Contra Costa county, California. The Journal of Medical Entomology, 30(3):
Ixodes pacificus	1984	USA	-121.951	37.9234	Lane, RS and JA Pascocello (1989). Antigenic characteristics of Borrelia burgdorferi isolates from Ixodid ticks in California. Journal of Clinical Microbiology, 27(10): 2344-2349.
Ixodes pacificus	2009	USA	-121.918	37.6506	Fedorova, N, Kleinjan, JE, James, D et al. (2014). Remarkable diversity of tick or mammalian-associated Borreliae in the metropolitan San Francisco Bay Area, California. Ticks and Tick-borne Diseases, 5:951-961.
Ixodes pacificus	2003	USA	-122.318	38.4738	Phan, JN, Lu, CR, Bender, WG et al. (2011). Molecular detection and identification of Rickettsia species in Ixodes pacificus in California. Vector-Borne and Zoonotic Diseases, 11(2): 957-961.
Ixodes pacificus	1984	USA	-121.351	39.269	Lane, RS and JA Pascocello (1989). Antigenic characteristics of Borrelia burgdorferi isolates from Ixodid ticks in California. Journal of Clinical Microbiology, 27(10): 2344-2349.
Ixodes pacificus	1984	USA	-122.923	38.5253	Lane, RS and JA Pascocello (1989). Antigenic characteristics of Borrelia burgdorferi isolates from Ixodid ticks in California. Journal of Clinical Microbiology, 27(10): 2344-2349.
Ixodes pacificus	2004	USA	-123.432	39.4336	Eisen, L, Eisen, RJ and RS Lane (2006). Geographical distribution patterns and habitat suitability models for presence of host-seeking Ixodid ticks in dense woodlands of Mendocino County, California. Journal of Medical Entomology, 43(2): 415-427.
Ixodes pacificus	1984	USA	-123.432	39.4336	Lane, RS and JA Pascocello (1989). Antigenic characteristics of Borrelia burgdorferi isolates from Ixodid ticks in California. Journal of Clinical Microbiology, 27(10): 2344-2349.
Ixodes pacificus	2020	USA	-112.507	40.194	National Ecological Observatory Network. 2020. Data Product DP1.10093.001, Ticks sampled using drag cloths. Provisional data downloaded from http://data.neonscience.org on August 25, 2020. Battelle, Boulder, CO, USA NEON. 2020.
Ixodes pacificus	2020	USA	-122.348	45.7732	National Ecological Observatory Network. 2020. Data Product DP1.10093.001, Ticks sampled using drag cloths. Provisional data downloaded from http://data.neonscience.org on August 25, 2020. Battelle, Boulder, CO, USA NEON. 2020.
Ixodes pacificus	2020	USA	-122.371	45.7608	National Ecological Observatory Network. 2020. Data Product DP1.10093.001, Ticks sampled using drag cloths. Provisional data downloaded from http://data.neonscience.org on August 25, 2020. Battelle, Boulder, CO, USA NEON. 2020.
Ixodes pacificus	2020	USA	-122.388	45.772	National Ecological Observatory Network. 2020. Data Product DP1.10093.001, Ticks sampled using drag cloths. Provisional data downloaded from http://data.neonscience.org on August 25, 2020. Battelle, Boulder, CO, USA NEON. 2020.
Ixodes pacificus	2020	USA	-122.383	45.745	National Ecological Observatory Network. 2020. Data Product DP1.10093.001, Ticks sampled using drag cloths. Provisional data downloaded from http://data.neonscience.org on August 25, 2020. Battelle, Boulder, CO, USA NEON. 2020.
Ixodes pacificus	2020	USA	-119.268	37.0385	National Ecological Observatory Network. 2020. Data Product DP1.10093.001, Ticks sampled using drag cloths. Provisional data downloaded from http://data.neonscience.org on August 25, 2020. Battelle, Boulder, CO, USA NEON. 2020.
Ixodes pacificus	2020	USA	-122.298	45.7528	National Ecological Observatory Network. 2020. Data Product DP1.10093.001, Ticks sampled using drag cloths. Provisional data downloaded from http://data.neonscience.org on August 25, 2020. Battelle, Boulder, CO, USA NEON. 2020.
Ixodes pacificus	1998	USA	-123.081	39.0117	Talleklint-Eisen, L and RS Lane (1999). Variation in the Density of Questing Ixodes pacificus (Acari: Ixodidae) Nymphs Infected with Borrelia burgdorferi at Different Spatial Scales in California. The Journal of Parasitology, 85(5): 824-831.
Ixodes pacificus	2014	USA	-119.779	34.5517	MacDonald, AJ, Hyon, DW, McDaniels, A et al. (2018). Risk of vector tick exposure initially increases, then declines through time in response to wildfire in California. Ecosphere, 9(5); e02227.
Ixodes pacificus	2015	USA	-119.779	34.5517	MacDonald, AJ, Hyon, DW, McDaniels, A et al. (2018). Risk of vector tick exposure initially increases, then declines through time in response to wildfire in California. Ecosphere, 9(5); e02227.
Ixodes pacificus	2016	USA	-119.779	34.5517	MacDonald, AJ, Hyon, DW, McDaniels, A et al. (2018). Risk of vector tick exposure initially increases, then declines through time in response to wildfire in California. Ecosphere, 9(5); e02227.
Ixodes pacificus	2007	USA	-123.861	40.9303	Eshoo, MW, Carolan, HE, Massire, C et al. (2015). Survey of Ixodes pacificus ticks in California reveals a diversity of microorganisms and a novel and widespread Anaplasmataceae species. PLoS ONE, 10(9): e0135828. doi: 10.1371/journal.pone.0135828.
Ixodes pacificus	2007	USA	-122.23	37.8452	Eshoo, MW, Carolan, HE, Massire, C et al. (2015). Survey of Ixodes pacificus ticks in California reveals a diversity of microorganisms and a novel and widespread Anaplasmataceae species. PLoS ONE, 10(9): e0135828. doi: 10.1371/journal.pone.0135828.
Ixodes pacificus	1995	USA	-122.242	37.8966	Li, Xiaohong and JE Dunley (1998). Optimal sampling and spatial distribution of Ixodes pacificus, Dermacentor occidentalis and Dermacentor variabilis ticks (Acari: Ixodidae). Experimental & Applied Acarology, 22: 233-248.
Ixodes pacificus	1994	USA	-122.242	37.8966	Li, Xiaohong and JE Dunley (1998). Optimal sampling and spatial distribution of Ixodes pacificus, Dermacentor occidentalis and Dermacentor variabilis ticks (Acari: Ixodidae). Experimental & Applied Acarology, 22: 233-248.
Ixodes pacificus	2009	USA	-118.706	34.085	Lane, RS, Fedorova, N, Kleinjan, JE and M Maxwell (2013). Eco-epidemiological factors contributing to the low risk of human exposure to ixodid tick-borne borreliae in southern California, USA. Ticks and Tick-borne Diseases, 4: 377-385.
Ixodes pacificus	2007	USA	-117.712	33.5852	Eshoo, MW, Carolan, HE, Massire, C et al. (2015). Survey of Ixodes pacificus ticks in California reveals a diversity of microorganisms and a novel and widespread Anaplasmataceae species. PLoS ONE, 10(9): e0135828. doi: 10.1371/journal.pone.0135828.
Ixodes pacificus	1995	USA	-122.252	37.913	Li, Xiaohong and JE Dunley (1998). Optimal sampling and spatial distribution of Ixodes pacificus, Dermacentor occidentalis and Dermacentor variabilis ticks (Acari: Ixodidae). Experimental & Applied Acarology, 22: 233-248.
Ixodes pacificus	2007	USA	-120.937	39.1069	Eshoo, MW, Carolan, HE, Massire, C et al. (2015). Survey of Ixodes pacificus ticks in California reveals a diversity of microorganisms and a novel and widespread Anaplasmataceae species. PLoS ONE, 10(9): e0135828. doi: 10.1371/journal.pone.0135828.
Ixodes pacificus	2007	USA	-120.954	38.9739	Eshoo, MW, Carolan, HE, Massire, C et al. (2015). Survey of Ixodes pacificus ticks in California reveals a diversity of microorganisms and a novel and widespread Anaplasmataceae species. PLoS ONE, 10(9): e0135828. doi: 10.1371/journal.pone.0135828.
Ixodes pacificus	1992	USA	-122.574	38.1519	Castro, MB and JR Clover (2010). A comparison of visual and flagging methods for estimating adult Ixodes pacificus (Acari: Ixodidae) tick abundance. Journal of Vector Ecology, 35(2): 435-438.
Ixodes pacificus	1992	USA	-122.648	38.4531	Castro, MB and JR Clover (2010). A comparison of visual and flagging methods for estimating adult Ixodes pacificus (Acari: Ixodidae) tick abundance. Journal of Vector Ecology, 35(2): 435-438.
Ixodes pacificus	2007	USA	-122.481	38.0022	Eshoo, MW, Carolan, HE, Massire, C et al. (2015). Survey of Ixodes pacificus ticks in California reveals a diversity of microorganisms and a novel and widespread Anaplasmataceae species. PLoS ONE, 10(9): e0135828. doi: 10.1371/journal.pone.0135828.
Ixodes pacificus	2007	USA	-123.786	39.3324	Eshoo, MW, Carolan, HE, Massire, C et al. (2015). Survey of Ixodes pacificus ticks in California reveals a diversity of microorganisms and a novel and widespread Anaplasmataceae species. PLoS ONE, 10(9): e0135828. doi: 10.1371/journal.pone.0135828.
Ixodes pacificus	2007	USA	-122.59	38.1578	Eshoo, MW, Carolan, HE, Massire, C et al. (2015). Survey of Ixodes pacificus ticks in California reveals a diversity of microorganisms and a novel and widespread Anaplasmataceae species. PLoS ONE, 10(9): e0135828. doi: 10.1371/journal.pone.0135828.
Ixodes pacificus	1998	USA	-122.232	37.3626	Chang, CC, Chomel, BB, Kasten, RW et al. (2001). Molecular evidence of Bartonella spp. In questing adult Ixodes pacificus ticks in California. Journal of Clinical Microbiology, 39(4): 1221-1226.
Ixodes pacificus	2006	USA	-122.422	38.3423	Rejmanek, D, Freycon, P, Bradburd, G et al. (2013). Unique strains of Anaplasma phagocytophilum segregate among diverse questing and non-questing Ixodes tick species in the western USA. Ticks and Tick Borne Diseases, 4(6): 1-11
Ixodes pacificus	2006	USA	-122.68	38.0205	Rejmanek, D, Freycon, P, Bradburd, G et al. (2013). Unique strains of Anaplasma phagocytophilum segregate among diverse questing and non-questing Ixodes tick species in the western USA. Ticks and Tick Borne Diseases, 4(6): 1-11
Ixodes pacificus	1997	USA	-122.542	38.3431	Nicholson, WL, Castro, MB, Kramer, VL et al. (1999). Dusky-footed wood rats (Neotoma fuscipes) as reservoirs of granulocytic Ehrlichiae (Rickettsiales: Ehrlichieae) in Northern California. Journal of Clinical Microbiology, 37(10): 3323-3327.
Ixodes pacificus	2007	USA	-123.849	41.8937	Eshoo, MW, Carolan, HE, Massire, C et al. (2015). Survey of Ixodes pacificus ticks in California reveals a diversity of microorganisms and a novel and widespread Anaplasmataceae species. PLoS ONE, 10(9): e0135828. doi: 10.1371/journal.pone.0135828.
Ixodes pacificus	2009	USA	-118.737	34.0973	Lane, RS, Fedorova, N, Kleinjan, JE and M Maxwell (2013). Eco-epidemiological factors contributing to the low risk of human exposure to ixodid tick-borne borreliae in southern California, USA. Ticks and Tick-borne Diseases, 4: 377-385.
Ixodes pacificus	2007	USA	-122.549	38.5411	Eshoo, MW, Carolan, HE, Massire, C et al. (2015). Survey of Ixodes pacificus ticks in California reveals a diversity of microorganisms and a novel and widespread Anaplasmataceae species. PLoS ONE, 10(9): e0135828. doi: 10.1371/journal.pone.0135828.
Ixodes pacificus	2007	USA	-124.035	40.8867	Eshoo, MW, Carolan, HE, Massire, C et al. (2015). Survey of Ixodes pacificus ticks in California reveals a diversity of microorganisms and a novel and widespread Anaplasmataceae species. PLoS ONE, 10(9): e0135828. doi: 10.1371/journal.pone.0135828.
Ixodes pacificus	1990	USA	-123.081	39.0117	Schoeler, GB and RS Lane (1993). Efficiency of Transovarial Transmission of the Lyme Disease Spirochete, Borrelia burgdorferi, in the Western Blacklegged Tick, Ixodes pacificus (Acari: Ixodidae). Journal of Medical Entomology, 30(1): 80-86.
Ixodes pacificus	1998	USA	-121.49	37.0175	Chang, CC, Chomel, BB, Kasten, RW et al. (2001). Molecular evidence of Bartonella spp. In questing adult Ixodes pacificus ticks in California. Journal of Clinical Microbiology, 39(4): 1221-1226.
Ixodes pacificus	1995	USA	-122.664	37.9403	Li, Xiaohong and JE Dunley (1998). Optimal sampling and spatial distribution of Ixodes pacificus, Dermacentor occidentalis and Dermacentor variabilis ticks (Acari: Ixodidae). Experimental & Applied Acarology, 22: 233-248.
Ixodes pacificus	1994	USA	-122.664	37.9403	Li, Xiaohong and JE Dunley (1998). Optimal sampling and spatial distribution of Ixodes pacificus, Dermacentor occidentalis and Dermacentor variabilis ticks (Acari: Ixodidae). Experimental & Applied Acarology, 22: 233-248.
Ixodes pacificus	1990	USA	-121.305	39.2707	Schoeler, GB and RS Lane (1993). Efficiency of Transovarial Transmission of the Lyme Disease Spirochete, Borrelia burgdorferi, in the Western Blacklegged Tick, Ixodes pacificus (Acari: Ixodidae). Journal of Medical Entomology, 30(1): 80-86.
Ixodes pacificus	2009	USA	-118.562	34.0937	Lane, RS, Fedorova, N, Kleinjan, JE and M Maxwell (2013). Eco-epidemiological factors contributing to the low risk of human exposure to ixodid tick-borne borreliae in southern California, USA. Ticks and Tick-borne Diseases, 4: 377-385.
Ixodes pacificus	2007	USA	-121.896	37.0426	Eshoo, MW, Carolan, HE, Massire, C et al. (2015). Survey of Ixodes pacificus ticks in California reveals a diversity of microorganisms and a novel and widespread Anaplasmataceae species. PLoS ONE, 10(9): e0135828. doi: 10.1371/journal.pone.0135828.
Ixodes pacificus	2007	USA	-122.616	39.5726	Eshoo, MW, Carolan, HE, Massire, C et al. (2015). Survey of Ixodes pacificus ticks in California reveals a diversity of microorganisms and a novel and widespread Anaplasmataceae species. PLoS ONE, 10(9): e0135828. doi: 10.1371/journal.pone.0135828.
Ixodes pacificus	2007	USA	-123.604	39.6923	Eshoo, MW, Carolan, HE, Massire, C et al. (2015). Survey of Ixodes pacificus ticks in California reveals a diversity of microorganisms and a novel and widespread Anaplasmataceae species. PLoS ONE, 10(9): e0135828. doi: 10.1371/journal.pone.0135828.
Ixodes pacificus	1987	USA	-117.776	33.6769	Schwan, TG, Schrumpf, ME, Karstens, RH et al. (1993). Distribution and molecular analysis of Lyme disease spirochetes, Borrelia burgdorferi, isolated from ticks throughout California. Journal of Clinical Microbiology, 31(12): 3096-3108.
Ixodes pacificus	1987	USA	-122.356	37.4362	Schwan, TG, Schrumpf, ME, Karstens, RH et al. (1993). Distribution and molecular analysis of Lyme disease spirochetes, Borrelia burgdorferi, isolated from ticks throughout California. Journal of Clinical Microbiology, 31(12): 3096-3108.
Ixodes pacificus	1987	USA	-122.01	37.0216	Schwan, TG, Schrumpf, ME, Karstens, RH et al. (1993). Distribution and molecular analysis of Lyme disease spirochetes, Borrelia burgdorferi, isolated from ticks throughout California. Journal of Clinical Microbiology, 31(12): 3096-3108.
Ixodes pacificus	1987	USA	-121.918	37.6506	Schwan, TG, Schrumpf, ME, Karstens, RH et al. (1993). Distribution and molecular analysis of Lyme disease spirochetes, Borrelia burgdorferi, isolated from ticks throughout California. Journal of Clinical Microbiology, 31(12): 3096-3108.
Ixodes pacificus	1987	USA	-123.958	41.745	Schwan, TG, Schrumpf, ME, Karstens, RH et al. (1993). Distribution and molecular analysis of Lyme disease spirochetes, Borrelia burgdorferi, isolated from ticks throughout California. Journal of Clinical Microbiology, 31(12): 3096-3108.
Ixodes pacificus	2007	USA	-122.392	39.5984	Eshoo, MW, Carolan, HE, Massire, C et al. (2015). Survey of Ixodes pacificus ticks in California reveals a diversity of microorganisms and a novel and widespread Anaplasmataceae species. PLoS ONE, 10(9): e0135828. doi: 10.1371/journal.pone.0135828.
Ixodes pacificus	1987	USA	-122.392	39.5984	Schwan, TG, Schrumpf, ME, Karstens, RH et al. (1993). Distribution and molecular analysis of Lyme disease spirochetes, Borrelia burgdorferi, isolated from ticks throughout California. Journal of Clinical Microbiology, 31(12): 3096-3108.
Ixodes pacificus	1998	USA	-121.696	37.2325	Chang, CC, Chomel, BB, Kasten, RW et al. (2001). Molecular evidence of Bartonella spp. In questing adult Ixodes pacificus ticks in California. Journal of Clinical Microbiology, 39(4): 1221-1226.
Ixodes pacificus	1987	USA	-120.554	38.2046	Schwan, TG, Schrumpf, ME, Karstens, RH et al. (1993). Distribution and molecular analysis of Lyme disease spirochetes, Borrelia burgdorferi, isolated from ticks throughout California. Journal of Clinical Microbiology, 31(12): 3096-3108.
Ixodes pacificus	2007	USA	-122.753	39.0996	Eshoo, MW, Carolan, HE, Massire, C et al. (2015). Survey of Ixodes pacificus ticks in California reveals a diversity of microorganisms and a novel and widespread Anaplasmataceae species. PLoS ONE, 10(9): e0135828. doi: 10.1371/journal.pone.0135828.
Ixodes pacificus	1987	USA	-121.601	39.6669	Schwan, TG, Schrumpf, ME, Karstens, RH et al. (1993). Distribution and molecular analysis of Lyme disease spirochetes, Borrelia burgdorferi, isolated from ticks throughout California. Journal of Clinical Microbiology, 31(12): 3096-3108.
Ixodes pacificus	1987	USA	-119.906	37.5815	Schwan, TG, Schrumpf, ME, Karstens, RH et al. (1993). Distribution and molecular analysis of Lyme disease spirochetes, Borrelia burgdorferi, isolated from ticks throughout California. Journal of Clinical Microbiology, 31(12): 3096-3108.
Ixodes pacificus	1987	USA	-120.525	38.7787	Schwan, TG, Schrumpf, ME, Karstens, RH et al. (1993). Distribution and molecular analysis of Lyme disease spirochetes, Borrelia burgdorferi, isolated from ticks throughout California. Journal of Clinical Microbiology, 31(12): 3096-3108.
Ixodes pacificus	1987	USA	-120.651	38.4464	Schwan, TG, Schrumpf, ME, Karstens, RH et al. (1993). Distribution and molecular analysis of Lyme disease spirochetes, Borrelia burgdorferi, isolated from ticks throughout California. Journal of Clinical Microbiology, 31(12): 3096-3108.
Ixodes pacificus	1987	USA	-121.075	36.6057	Schwan, TG, Schrumpf, ME, Karstens, RH et al. (1993). Distribution and molecular analysis of Lyme disease spirochetes, Borrelia burgdorferi, isolated from ticks throughout California. Journal of Clinical Microbiology, 31(12): 3096-3108.
Ixodes pacificus	1987	USA	-121.344	38.4493	Schwan, TG, Schrumpf, ME, Karstens, RH et al. (1993). Distribution and molecular analysis of Lyme disease spirochetes, Borrelia burgdorferi, isolated from ticks throughout California. Journal of Clinical Microbiology, 31(12): 3096-3108.
Ixodes pacificus	2007	USA	-122.923	38.5253	Eshoo, MW, Carolan, HE, Massire, C et al. (2015). Survey of Ixodes pacificus ticks in California reveals a diversity of microorganisms and a novel and widespread Anaplasmataceae species. PLoS ONE, 10(9): e0135828. doi: 10.1371/journal.pone.0135828.
Ixodes pacificus	1987	USA	-122.923	38.5253	Schwan, TG, Schrumpf, ME, Karstens, RH et al. (1993). Distribution and molecular analysis of Lyme disease spirochetes, Borrelia burgdorferi, isolated from ticks throughout California. Journal of Clinical Microbiology, 31(12): 3096-3108.
Ixodes pacificus	1987	USA	-120.769	39.3014	Schwan, TG, Schrumpf, ME, Karstens, RH et al. (1993). Distribution and molecular analysis of Lyme disease spirochetes, Borrelia burgdorferi, isolated from ticks throughout California. Journal of Clinical Microbiology, 31(12): 3096-3108.
Ixodes pacificus	1987	USA	-119.955	38.0276	Schwan, TG, Schrumpf, ME, Karstens, RH et al. (1993). Distribution and molecular analysis of Lyme disease spirochetes, Borrelia burgdorferi, isolated from ticks throughout California. Journal of Clinical Microbiology, 31(12): 3096-3108.
Ixodes pacificus	1987	USA	-120.718	39.0634	Schwan, TG, Schrumpf, ME, Karstens, RH et al. (1993). Distribution and molecular analysis of Lyme disease spirochetes, Borrelia burgdorferi, isolated from ticks throughout California. Journal of Clinical Microbiology, 31(12): 3096-3108.
Ixodes pacificus	1987	USA	-119.763	37.218	Schwan, TG, Schrumpf, ME, Karstens, RH et al. (1993). Distribution and molecular analysis of Lyme disease spirochetes, Borrelia burgdorferi, isolated from ticks throughout California. Journal of Clinical Microbiology, 31(12): 3096-3108.
Ixodes pacificus	1987	USA	-118.8	36.2202	Schwan, TG, Schrumpf, ME, Karstens, RH et al. (1993). Distribution and molecular analysis of Lyme disease spirochetes, Borrelia burgdorferi, isolated from ticks throughout California. Journal of Clinical Microbiology, 31(12): 3096-3108.
Ixodes pacificus	1987	USA	-123.113	40.6507	Schwan, TG, Schrumpf, ME, Karstens, RH et al. (1993). Distribution and molecular analysis of Lyme disease spirochetes, Borrelia burgdorferi, isolated from ticks throughout California. Journal of Clinical Microbiology, 31(12): 3096-3108.
Ixodes pacificus	1987	USA	-122.041	40.7638	Schwan, TG, Schrumpf, ME, Karstens, RH et al. (1993). Distribution and molecular analysis of Lyme disease spirochetes, Borrelia burgdorferi, isolated from ticks throughout California. Journal of Clinical Microbiology, 31(12): 3096-3108.
Ixodes pacificus	1987	USA	-122.54	41.5926	Schwan, TG, Schrumpf, ME, Karstens, RH et al. (1993). Distribution and molecular analysis of Lyme disease spirochetes, Borrelia burgdorferi, isolated from ticks throughout California. Journal of Clinical Microbiology, 31(12): 3096-3108.
Ixodes pacificus	1987	USA	-119.649	36.7582	Schwan, TG, Schrumpf, ME, Karstens, RH et al. (1993). Distribution and molecular analysis of Lyme disease spirochetes, Borrelia burgdorferi, isolated from ticks throughout California. Journal of Clinical Microbiology, 31(12): 3096-3108.
Ixodes pacificus	1987	USA	-118.73	35.3428	Schwan, TG, Schrumpf, ME, Karstens, RH et al. (1993). Distribution and molecular analysis of Lyme disease spirochetes, Borrelia burgdorferi, isolated from ticks throughout California. Journal of Clinical Microbiology, 31(12): 3096-3108.
Ixodes pacificus	2007	USA	-116.178	34.8414	Eshoo, MW, Carolan, HE, Massire, C et al. (2015). Survey of Ixodes pacificus ticks in California reveals a diversity of microorganisms and a novel and widespread Anaplasmataceae species. PLoS ONE, 10(9): e0135828. doi: 10.1371/journal.pone.0135828.
Ixodes pacificus	1987	USA	-116.178	34.8414	Schwan, TG, Schrumpf, ME, Karstens, RH et al. (1993). Distribution and molecular analysis of Lyme disease spirochetes, Borrelia burgdorferi, isolated from ticks throughout California. Journal of Clinical Microbiology, 31(12): 3096-3108.
Ixodes pacificus	1977	USA	-121.651	45.5191	Easton, E.R., Keirans, J.E., Gresbrink, R.A., and Clifford, C.M. 1977. The Distribution in Oregon of Ixodes pacificus, Dermacentor andersoni, and Dermacentor occidentalis with a note on Dermacentor variabilis (Acarina: Ixodidae). J. Med. Ent. 13(4-5)
Ixodes pacificus	1977	USA	-123.413	44.9035	Easton, E.R., Keirans, J.E., Gresbrink, R.A., and Clifford, C.M. 1977. The Distribution in Oregon of Ixodes pacificus, Dermacentor andersoni, and Dermacentor occidentalis with a note on Dermacentor variabilis (Acarina: Ixodidae). J. Med. Ent. 13(4-5)
Ixodes pacificus	1977	USA	-123.088	45.9438	Easton, E.R., Keirans, J.E., Gresbrink, R.A., and Clifford, C.M. 1977. The Distribution in Oregon of Ixodes pacificus, Dermacentor andersoni, and Dermacentor occidentalis with a note on Dermacentor variabilis (Acarina: Ixodidae). J. Med. Ent. 13(4-5)
Ixodes pacificus	1977	USA	-123.429	44.4918	Easton, E.R., Keirans, J.E., Gresbrink, R.A., and Clifford, C.M. 1977. The Distribution in Oregon of Ixodes pacificus, Dermacentor andersoni, and Dermacentor occidentalis with a note on Dermacentor variabilis (Acarina: Ixodidae). J. Med. Ent. 13(4-5)
Ixodes pacificus	1977	USA	-123.098	45.5601	Easton, E.R., Keirans, J.E., Gresbrink, R.A., and Clifford, C.M. 1977. The Distribution in Oregon of Ixodes pacificus, Dermacentor andersoni, and Dermacentor occidentalis with a note on Dermacentor variabilis (Acarina: Ixodidae). J. Med. Ent. 13(4-5)
Ixodes pacificus	1977	USA	-123.717	46.0175	Easton, E.R., Keirans, J.E., Gresbrink, R.A., and Clifford, C.M. 1977. The Distribution in Oregon of Ixodes pacificus, Dermacentor andersoni, and Dermacentor occidentalis with a note on Dermacentor variabilis (Acarina: Ixodidae). J. Med. Ent. 13(4-5)
Ixodes pacificus	1977	USA	-120.689	45.4052	Easton, E.R., Keirans, J.E., Gresbrink, R.A., and Clifford, C.M. 1977. The Distribution in Oregon of Ixodes pacificus, Dermacentor andersoni, and Dermacentor occidentalis with a note on Dermacentor variabilis (Acarina: Ixodidae). J. Med. Ent. 13(4-5)
Ixodes pacificus	1977	USA	-123.908	44.6457	Easton, E.R., Keirans, J.E., Gresbrink, R.A., and Clifford, C.M. 1977. The Distribution in Oregon of Ixodes pacificus, Dermacentor andersoni, and Dermacentor occidentalis with a note on Dermacentor variabilis (Acarina: Ixodidae). J. Med. Ent. 13(4-5)
Ixodes pacificus	1977	USA	-122.415	45.5469	Easton, E.R., Keirans, J.E., Gresbrink, R.A., and Clifford, C.M. 1977. The Distribution in Oregon of Ixodes pacificus, Dermacentor andersoni, and Dermacentor occidentalis with a note on Dermacentor variabilis (Acarina: Ixodidae). J. Med. Ent. 13(4-5)
Ixodes pacificus	1977	USA	-123.556	42.3655	Easton, E.R., Keirans, J.E., Gresbrink, R.A., and Clifford, C.M. 1977. The Distribution in Oregon of Ixodes pacificus, Dermacentor andersoni, and Dermacentor occidentalis with a note on Dermacentor variabilis (Acarina: Ixodidae). J. Med. Ent. 13(4-5)
Ixodes pacificus	1977	USA	-123.759	45.4564	Easton, E.R., Keirans, J.E., Gresbrink, R.A., and Clifford, C.M. 1977. The Distribution in Oregon of Ixodes pacificus, Dermacentor andersoni, and Dermacentor occidentalis with a note on Dermacentor variabilis (Acarina: Ixodidae). J. Med. Ent. 13(4-5)
Ixodes pacificus	1977	USA	-122.221	45.1882	Easton, E.R., Keirans, J.E., Gresbrink, R.A., and Clifford, C.M. 1977. The Distribution in Oregon of Ixodes pacificus, Dermacentor andersoni, and Dermacentor occidentalis with a note on Dermacentor variabilis (Acarina: Ixodidae). J. Med. Ent. 13(4-5)
Ixodes pacificus	1977	USA	-124.093	43.185	Easton, E.R., Keirans, J.E., Gresbrink, R.A., and Clifford, C.M. 1977. The Distribution in Oregon of Ixodes pacificus, Dermacentor andersoni, and Dermacentor occidentalis with a note on Dermacentor variabilis (Acarina: Ixodidae). J. Med. Ent. 13(4-5)
Ixodes pacificus	1977	USA	-124.215	42.4666	Easton, E.R., Keirans, J.E., Gresbrink, R.A., and Clifford, C.M. 1977. The Distribution in Oregon of Ixodes pacificus, Dermacentor andersoni, and Dermacentor occidentalis with a note on Dermacentor variabilis (Acarina: Ixodidae). J. Med. Ent. 13(4-5)
Ixodes pacificus	1977	USA	-122.534	44.4886	Easton, E.R., Keirans, J.E., Gresbrink, R.A., and Clifford, C.M. 1977. The Distribution in Oregon of Ixodes pacificus, Dermacentor andersoni, and Dermacentor occidentalis with a note on Dermacentor variabilis (Acarina: Ixodidae). J. Med. Ent. 13(4-5)
Ixodes pacificus	1977	USA	-122.585	44.9032	Easton, E.R., Keirans, J.E., Gresbrink, R.A., and Clifford, C.M. 1977. The Distribution in Oregon of Ixodes pacificus, Dermacentor andersoni, and Dermacentor occidentalis with a note on Dermacentor variabilis (Acarina: Ixodidae). J. Med. Ent. 13(4-5)
Ixodes pacificus	1977	USA	-122.728	42.4322	Easton, E.R., Keirans, J.E., Gresbrink, R.A., and Clifford, C.M. 1977. The Distribution in Oregon of Ixodes pacificus, Dermacentor andersoni, and Dermacentor occidentalis with a note on Dermacentor variabilis (Acarina: Ixodidae). J. Med. Ent. 13(4-5)
Ixodes pacificus	1977	USA	-121.168	45.16	Easton, E.R., Keirans, J.E., Gresbrink, R.A., and Clifford, C.M. 1977. The Distribution in Oregon of Ixodes pacificus, Dermacentor andersoni, and Dermacentor occidentalis with a note on Dermacentor variabilis (Acarina: Ixodidae). J. Med. Ent. 13(4-5)
Ixodes pacificus	1977	USA	-123.179	43.2854	Easton, E.R., Keirans, J.E., Gresbrink, R.A., and Clifford, C.M. 1977. The Distribution in Oregon of Ixodes pacificus, Dermacentor andersoni, and Dermacentor occidentalis with a note on Dermacentor variabilis (Acarina: Ixodidae). J. Med. Ent. 13(4-5)
Ixodes pacificus	1977	USA	-122.877	43.9415	Easton, E.R., Keirans, J.E., Gresbrink, R.A., and Clifford, C.M. 1977. The Distribution in Oregon of Ixodes pacificus, Dermacentor andersoni, and Dermacentor occidentalis with a note on Dermacentor variabilis (Acarina: Ixodidae). J. Med. Ent. 13(4-5)
Ixodes pacificus	1996	USA	-122.866	38.0497	Keirans, JE and RS Lane (1997). Two Gynandromorphs of Ixodes (Ixodes) pacificus (Acari: Ixodidae) from California, U.S.A. Folia Parasitologica, 44: 239-240.
Ixodes pacificus	2009	USA	-123.081	39.0117	Lane, RS, Mun, J, Peribanez, MA and N Fedorova (2010). Differencecs in prevalence of Borrelia burgdorferi and Anaplasma spp. Infection among host-seeking Dermacentor occidentalis, Ixodes pacificus, and Ornithodoros coriaceus ticks in northwestern Cal
Ixodes pacificus	1996	USA	-118.647	34.3261	Barlough, J. E., Madigan, J. E., Kramer, V. L., Clover, J. R., Hui, L. T., Webb, J. P., & Vredevoe, L. K. (1997). Ehrlichia phagocytophila genogroup rickettsiae in ixodid ticks from California collected in 1995 and 1996. Journal of Clinical Microbiol
Ixodes pacificus	1996	USA	-117.99	34.1745	Barlough, J. E., Madigan, J. E., Kramer, V. L., Clover, J. R., Hui, L. T., Webb, J. P., & Vredevoe, L. K. (1997). Ehrlichia phagocytophila genogroup rickettsiae in ixodid ticks from California collected in 1995 and 1996. Journal of Clinical Microbiol
Ixodes pacificus	1996	USA	-118.742	34.0325	Barlough, J. E., Madigan, J. E., Kramer, V. L., Clover, J. R., Hui, L. T., Webb, J. P., & Vredevoe, L. K. (1997). Ehrlichia phagocytophila genogroup rickettsiae in ixodid ticks from California collected in 1995 and 1996. Journal of Clinical Microbiol
Ixodes pacificus	1996	USA	-117.642	33.7109	Barlough, J. E., Madigan, J. E., Kramer, V. L., Clover, J. R., Hui, L. T., Webb, J. P., & Vredevoe, L. K. (1997). Ehrlichia phagocytophila genogroup rickettsiae in ixodid ticks from California collected in 1995 and 1996. Journal of Clinical Microbiol
Ixodes pacificus	1996	USA	-118.569	34.3861	Barlough, J. E., Madigan, J. E., Kramer, V. L., Clover, J. R., Hui, L. T., Webb, J. P., & Vredevoe, L. K. (1997). Ehrlichia phagocytophila genogroup rickettsiae in ixodid ticks from California collected in 1995 and 1996. Journal of Clinical Microbiol
Ixodes pacificus	1996	USA	-120.679	38.7043	Barlough, J. E., Madigan, J. E., Kramer, V. L., Clover, J. R., Hui, L. T., Webb, J. P., & Vredevoe, L. K. (1997). Ehrlichia phagocytophila genogroup rickettsiae in ixodid ticks from California collected in 1995 and 1996. Journal of Clinical Microbiol
Ixodes pacificus	1997	USA	-123.795	40.1001	Barlough, J. E., Madigan, J. E., Kramer, V. L., Clover, J. R., Hui, L. T., Webb, J. P., & Vredevoe, L. K. (1997). Ehrlichia phagocytophila genogroup rickettsiae in ixodid ticks from California collected in 1995 and 1996. Journal of Clinical Microbiol
Ixodes pacificus	1995	USA	-123.733	40.289	Barlough, J. E., Madigan, J. E., Kramer, V. L., Clover, J. R., Hui, L. T., Webb, J. P., & Vredevoe, L. K. (1997). Ehrlichia phagocytophila genogroup rickettsiae in ixodid ticks from California collected in 1995 and 1996. Journal of Clinical Microbiol
Ixodes pacificus	1996	USA	-122.151	37.0416	Barlough, J. E., Madigan, J. E., Kramer, V. L., Clover, J. R., Hui, L. T., Webb, J. P., & Vredevoe, L. K. (1997). Ehrlichia phagocytophila genogroup rickettsiae in ixodid ticks from California collected in 1995 and 1996. Journal of Clinical Microbiol
Ixodes pacificus	1997	USA	-122.923	38.5253	Barlough, J. E., Madigan, J. E., Kramer, V. L., Clover, J. R., Hui, L. T., Webb, J. P., & Vredevoe, L. K. (1997). Ehrlichia phagocytophila genogroup rickettsiae in ixodid ticks from California collected in 1995 and 1996. Journal of Clinical Microbiol
Ixodes pacificus	1996	USA	-123.011	38.5382	Barlough, J. E., Madigan, J. E., Kramer, V. L., Clover, J. R., Hui, L. T., Webb, J. P., & Vredevoe, L. K. (1997). Ehrlichia phagocytophila genogroup rickettsiae in ixodid ticks from California collected in 1995 and 1996. Journal of Clinical Microbiol
Ixodes pacificus	1997	USA	-123.017	38.8055	Barlough, J. E., Madigan, J. E., Kramer, V. L., Clover, J. R., Hui, L. T., Webb, J. P., & Vredevoe, L. K. (1997). Ehrlichia phagocytophila genogroup rickettsiae in ixodid ticks from California collected in 1995 and 1996. Journal of Clinical Microbiol
Ixodes pacificus	1996	USA	-123.017	38.8055	Barlough, J. E., Madigan, J. E., Kramer, V. L., Clover, J. R., Hui, L. T., Webb, J. P., & Vredevoe, L. K. (1997). Ehrlichia phagocytophila genogroup rickettsiae in ixodid ticks from California collected in 1995 and 1996. Journal of Clinical Microbiol
Ixodes pacificus	1997	USA	-123.659	40.084	Barlough, J. E., Madigan, J. E., Kramer, V. L., Clover, J. R., Hui, L. T., Webb, J. P., & Vredevoe, L. K. (1997). Ehrlichia phagocytophila genogroup rickettsiae in ixodid ticks from California collected in 1995 and 1996. Journal of Clinical Microbiol
Ixodes pacificus	1996	USA	-117.612	33.427	Barlough, J. E., Madigan, J. E., Kramer, V. L., Clover, J. R., Hui, L. T., Webb, J. P., & Vredevoe, L. K. (1997). Ehrlichia phagocytophila genogroup rickettsiae in ixodid ticks from California collected in 1995 and 1996. Journal of Clinical Microbiol
Ixodes pacificus	1996	USA	-121.899	36.9772	Barlough, J. E., Madigan, J. E., Kramer, V. L., Clover, J. R., Hui, L. T., Webb, J. P., & Vredevoe, L. K. (1997). Ehrlichia phagocytophila genogroup rickettsiae in ixodid ticks from California collected in 1995 and 1996. Journal of Clinical Microbiol
Ixodes pacificus	1996	USA	-120.815	38.6946	Barlough, J. E., Madigan, J. E., Kramer, V. L., Clover, J. R., Hui, L. T., Webb, J. P., & Vredevoe, L. K. (1997). Ehrlichia phagocytophila genogroup rickettsiae in ixodid ticks from California collected in 1995 and 1996. Journal of Clinical Microbiol
Ixodes pacificus	1996	USA	-117.663	33.5017	Barlough, J. E., Madigan, J. E., Kramer, V. L., Clover, J. R., Hui, L. T., Webb, J. P., & Vredevoe, L. K. (1997). Ehrlichia phagocytophila genogroup rickettsiae in ixodid ticks from California collected in 1995 and 1996. Journal of Clinical Microbiol
Ixodes pacificus	1996	USA	-122.61	40.6091	Barlough, J. E., Madigan, J. E., Kramer, V. L., Clover, J. R., Hui, L. T., Webb, J. P., & Vredevoe, L. K. (1997). Ehrlichia phagocytophila genogroup rickettsiae in ixodid ticks from California collected in 1995 and 1996. Journal of Clinical Microbiol
Ixodes pacificus	1996	USA	-118.78	34.0258	Barlough, J. E., Madigan, J. E., Kramer, V. L., Clover, J. R., Hui, L. T., Webb, J. P., & Vredevoe, L. K. (1997). Ehrlichia phagocytophila genogroup rickettsiae in ixodid ticks from California collected in 1995 and 1996. Journal of Clinical Microbiol
Ixodes pacificus	1999	USA	-121.786	39.227	Wright, SA, Lemenager, DA, McBride RL and DA Brown (2003). The western black-legged tick, Ixodes pacificus, in the Sutter Buttes. Journal of Vector Ecology, 28(2): 171-174.
Ixodes pacificus	2000	USA	-121.786	39.227	Wright, SA, Lemenager, DA, McBride RL and DA Brown (2003). The western black-legged tick, Ixodes pacificus, in the Sutter Buttes. Journal of Vector Ecology, 28(2): 171-174.
Ixodes pacificus	2019	USA	-123.837	40.9232	Alowaysi, M., Chen, J., Stark, S., Teague, K., LaCourse, M., Proctor, J., ... & Kurtti, T. (2019). Isolation and characterization of a Rickettsia from the ovary of a Western black-legged tick, Ixodes pacificus. Ticks and tick-borne diseases, 10(4), 9
Ixodes pacificus	2003	USA	-121.934	36.9785	Holden, K, Botthby, JT, Akand, S and RF Massung (2003). Detection of Borrelia burgdorferi, Ehrlichia chaffeensis, and Anaplasma phagocytophilum in ticks (Acari: Ixodidae) from a coastal region of California. Journal of Medical Entomology, 40(4): 534-
Ixodes pacificus	2003	USA	-122.005	36.9989	Holden, K, Botthby, JT, Akand, S and RF Massung (2003). Detection of Borrelia burgdorferi, Ehrlichia chaffeensis, and Anaplasma phagocytophilum in ticks (Acari: Ixodidae) from a coastal region of California. Journal of Medical Entomology, 40(4): 534-
Ixodes pacificus	2003	USA	-122.067	37.0407	Holden, K, Botthby, JT, Akand, S and RF Massung (2003). Detection of Borrelia burgdorferi, Ehrlichia chaffeensis, and Anaplasma phagocytophilum in ticks (Acari: Ixodidae) from a coastal region of California. Journal of Medical Entomology, 40(4): 534-
Ixodes pacificus	2003	USA	-122.084	36.9609	Holden, K, Botthby, JT, Akand, S and RF Massung (2003). Detection of Borrelia burgdorferi, Ehrlichia chaffeensis, and Anaplasma phagocytophilum in ticks (Acari: Ixodidae) from a coastal region of California. Journal of Medical Entomology, 40(4): 534-
Ixodes pacificus	1995	USA	-122.151	37.0416	Chang, CC, Hayashidani, H, Pusterla N, et al. (2002). Investigation of Bartonella infection in ixodid ticks from California. Comparative Immunology, Microbiology & Infectious Diseases, 25: 229-236.
Ixodes pacificus	2015	USA	-122.591	38.1581	Kingry, LC, Replogle, A, Dolan, M et al. (2017). Chromosome and large linear plasmid sequences of a Borrelia miyamotoi strain isolated from Ixodes pacificus ticks from California. Genome Announcements, 5:e00960-17.
Ixodes pacificus	1996	USA	-122.501	38.6537	Reubel, GH, Kimsey, RB, Barlough, JE and JE Madigan (1998). Experimental transmission of Ehrlichia equi to horses through naturally infected ticks (Ixodes pacificus) from northern California. Journal of Clinical Microbiology, 36(7): 2131-2134.
Ixodes pacificus	2016	USA	-122.284	37.467	Cook, VJ, Fedorova, N, Macdonald, WP et al. (2016). Unique strain of Borrelia miyamotoi in Ixodes pacificus ticks, California, USA. Emerging Infectious Diseases, 22(12): 2205-2207.
Ixodes pacificus	2005	USA	-122.205	37.177	Foley, J, Rejmanek, D, Fleer, K and N Nieto (2011). Nidicolous ticks of small mammals in Anaplasma phagocytophilum-enzootic sites in northern California. Ticks and Tick-borne Diseases, 2: 75-80.
Ixodes pacificus	2005	USA	-121.803	39.2134	Foley, J, Rejmanek, D, Fleer, K and N Nieto (2011). Nidicolous ticks of small mammals in Anaplasma phagocytophilum-enzootic sites in northern California. Ticks and Tick-borne Diseases, 2: 75-80.
Ixodes pacificus	2016	USA	-122.625	38.3288	Cook, VJ, Fedorova, N, Macdonald, WP et al. (2016). Unique strain of Borrelia miyamotoi in Ixodes pacificus ticks, California, USA. Emerging Infectious Diseases, 22(12): 2205-2207.
Ixodes pacificus	2005	USA	-123.942	41.1722	Foley, J, Rejmanek, D, Fleer, K and N Nieto (2011). Nidicolous ticks of small mammals in Anaplasma phagocytophilum-enzootic sites in northern California. Ticks and Tick-borne Diseases, 2: 75-80.
Ixodes pacificus	2005	USA	-123.986	40.2962	Foley, J, Rejmanek, D, Fleer, K and N Nieto (2011). Nidicolous ticks of small mammals in Anaplasma phagocytophilum-enzootic sites in northern California. Ticks and Tick-borne Diseases, 2: 75-80.
Ixodes pacificus	2005	USA	-124.123	40.1343	Foley, J, Rejmanek, D, Fleer, K and N Nieto (2011). Nidicolous ticks of small mammals in Anaplasma phagocytophilum-enzootic sites in northern California. Ticks and Tick-borne Diseases, 2: 75-80.
Ixodes pacificus	2005	USA	-122.68	38.0205	Foley, J, Rejmanek, D, Fleer, K and N Nieto (2011). Nidicolous ticks of small mammals in Anaplasma phagocytophilum-enzootic sites in northern California. Ticks and Tick-borne Diseases, 2: 75-80.
Ixodes pacificus	2005	USA	-123.471	39.0708	Foley, J, Rejmanek, D, Fleer, K and N Nieto (2011). Nidicolous ticks of small mammals in Anaplasma phagocytophilum-enzootic sites in northern California. Ticks and Tick-borne Diseases, 2: 75-80.
Ixodes pacificus	2019	USA	-122.495	37.9956	Couper, LI, Kwan, JY, Ma J and Swei, A (2019). Drivers and patterns of microbial community assembly in a Lyme disease vector. Ecology and Evolution, 9: 7768-7779.
Ixodes pacificus	2003	USA	-121.833	36.8867	Holden, K, Botthby, JT, Akand, S and RF Massung (2003). Detection of Borrelia burgdorferi, Ehrlichia chaffeensis, and Anaplasma phagocytophilum in ticks (Acari: Ixodidae) from a coastal region of California. Journal of Medical Entomology, 40(4): 534-
Ixodes pacificus	1996	USA	-122.155	38.4712	Reubel, GH, Kimsey, RB, Barlough, JE and JE Madigan (1998). Experimental transmission of Ehrlichia equi to horses through naturally infected ticks (Ixodes pacificus) from northern California. Journal of Clinical Microbiology, 36(7): 2131-2134.
Ixodes pacificus	1995	USA	-121.899	36.9772	Chang, CC, Hayashidani, H, Pusterla N, et al. (2002). Investigation of Bartonella infection in ixodid ticks from California. Comparative Immunology, Microbiology & Infectious Diseases, 25: 229-236.
Ixodes pacificus	2003	USA	-122.123	37.2302	Holden, K, Botthby, JT, Akand, S and RF Massung (2003). Detection of Borrelia burgdorferi, Ehrlichia chaffeensis, and Anaplasma phagocytophilum in ticks (Acari: Ixodidae) from a coastal region of California. Journal of Medical Entomology, 40(4): 534-
Ixodes pacificus	2005	USA	-122.121	38.4907	Foley, J, Rejmanek, D, Fleer, K and N Nieto (2011). Nidicolous ticks of small mammals in Anaplasma phagocytophilum-enzootic sites in northern California. Ticks and Tick-borne Diseases, 2: 75-80.
Ixodes pacificus	2003	USA	-122.223	37.17	Holden, K, Botthby, JT, Akand, S and RF Massung (2003). Detection of Borrelia burgdorferi, Ehrlichia chaffeensis, and Anaplasma phagocytophilum in ticks (Acari: Ixodidae) from a coastal region of California. Journal of Medical Entomology, 40(4): 534-
Ixodes pacificus	2005	USA	-121.906	37.0805	Foley, J, Rejmanek, D, Fleer, K and N Nieto (2011). Nidicolous ticks of small mammals in Anaplasma phagocytophilum-enzootic sites in northern California. Ticks and Tick-borne Diseases, 2: 75-80.
Ixodes pacificus	2003	USA	-121.907	37.0315	Holden, K, Botthby, JT, Akand, S and RF Massung (2003). Detection of Borrelia burgdorferi, Ehrlichia chaffeensis, and Anaplasma phagocytophilum in ticks (Acari: Ixodidae) from a coastal region of California. Journal of Medical Entomology, 40(4): 534-
Ixodes pacificus	1996	USA	-120.86	39.1068	Reubel, GH, Kimsey, RB, Barlough, JE and JE Madigan (1998). Experimental transmission of Ehrlichia equi to horses through naturally infected ticks (Ixodes pacificus) from northern California. Journal of Clinical Microbiology, 36(7): 2131-2134.
Ixodes pacificus	1995	USA	-117.776	33.6769	Chang, CC, Hayashidani, H, Pusterla N, et al. (2002). Investigation of Bartonella infection in ixodid ticks from California. Comparative Immunology, Microbiology & Infectious Diseases, 25: 229-236.
Ixodes pacificus	2007	USA	-122.749	38.0552	Salkeld, DJ, Leonhard, S, Girard,d YA et al. (2008). Identifying the Reservoir Hosts of the Lyme Disease Spirochete Borrelia burgdorferi in California: The Role of the Western Gray Squirrel (Sciurus griseus). The American Society of Tropical Medicine
Ixodes pacificus	1999	USA	-122.01	37.0216	Kramer, KL, Randolph, MP, Hui, LT et al. (1999). Detection of the agents of human Ehrlichioses in Ixodid ticks from California. The American Journal of Tropical Medicine and Hygiene, 60(1): 62-65.
Ixodes pacificus	1984	USA	-122.331	38.5065	Bissett, ML and W Hill (1987). Characterization of Borrelia burgdorferi strains Isolated from Ixodes pacificus Ticks in California. Journal of Clinical Microbiology, 25(12): 2296-2301.
Ixodes pacificus	1999	USA	-121.951	37.9234	Kramer, KL, Randolph, MP, Hui, LT et al. (1999). Detection of the agents of human Ehrlichioses in Ixodid ticks from California. The American Journal of Tropical Medicine and Hygiene, 60(1): 62-65.
Ixodes pacificus	1984	USA	-121.918	37.6506	Bissett, ML and W Hill (1987). Characterization of Borrelia burgdorferi strains Isolated from Ixodes pacificus Ticks in California. Journal of Clinical Microbiology, 25(12): 2296-2301.
Ixodes pacificus	1999	USA	-121.918	37.6506	Kramer, KL, Randolph, MP, Hui, LT et al. (1999). Detection of the agents of human Ehrlichioses in Ixodid ticks from California. The American Journal of Tropical Medicine and Hygiene, 60(1): 62-65.
Ixodes pacificus	1984	USA	-123.958	41.745	Bissett, ML and W Hill (1987). Characterization of Borrelia burgdorferi strains Isolated from Ixodes pacificus Ticks in California. Journal of Clinical Microbiology, 25(12): 2296-2301.
Ixodes pacificus	2005	USA	-119.514	37.7706	Foley, J, Rejmanek, D, Fleer, K and N Nieto (2011). Nidicolous ticks of small mammals in Anaplasma phagocytophilum-enzootic sites in northern California. Ticks and Tick-borne Diseases, 2: 75-80.
Ixodes pacificus	1984	USA	-121.696	37.2325	Bissett, ML and W Hill (1987). Characterization of Borrelia burgdorferi strains Isolated from Ixodes pacificus Ticks in California. Journal of Clinical Microbiology, 25(12): 2296-2301.
Ixodes pacificus	1984	USA	-122.753	39.0996	Bissett, ML and W Hill (1987). Characterization of Borrelia burgdorferi strains Isolated from Ixodes pacificus Ticks in California. Journal of Clinical Microbiology, 25(12): 2296-2301.
Ixodes pacificus	1999	USA	-122.753	39.0996	Kramer, KL, Randolph, MP, Hui, LT et al. (1999). Detection of the agents of human Ehrlichioses in Ixodid ticks from California. The American Journal of Tropical Medicine and Hygiene, 60(1): 62-65.
Ixodes pacificus	1999	USA	-119.906	37.5815	Kramer, KL, Randolph, MP, Hui, LT et al. (1999). Detection of the agents of human Ehrlichioses in Ixodid ticks from California. The American Journal of Tropical Medicine and Hygiene, 60(1): 62-65.
Ixodes pacificus	1995	USA	-120.525	38.7787	Chang, CC, Hayashidani, H, Pusterla N, et al. (2002). Investigation of Bartonella infection in ixodid ticks from California. Comparative Immunology, Microbiology & Infectious Diseases, 25: 229-236.
Ixodes pacificus	1984	USA	-121.075	36.6057	Bissett, ML and W Hill (1987). Characterization of Borrelia burgdorferi strains Isolated from Ixodes pacificus Ticks in California. Journal of Clinical Microbiology, 25(12): 2296-2301.
Ixodes pacificus	1984	USA	-122.923	38.5253	Bissett, ML and W Hill (1987). Characterization of Borrelia burgdorferi strains Isolated from Ixodes pacificus Ticks in California. Journal of Clinical Microbiology, 25(12): 2296-2301.
Ixodes pacificus	1995	USA	-122.923	38.5253	Chang, CC, Hayashidani, H, Pusterla N, et al. (2002). Investigation of Bartonella infection in ixodid ticks from California. Comparative Immunology, Microbiology & Infectious Diseases, 25: 229-236.
Ixodes pacificus	1999	USA	-122.923	38.5253	Kramer, KL, Randolph, MP, Hui, LT et al. (1999). Detection of the agents of human Ehrlichioses in Ixodid ticks from California. The American Journal of Tropical Medicine and Hygiene, 60(1): 62-65.
Ixodes pacificus	1984	USA	-120.718	39.0634	Bissett, ML and W Hill (1987). Characterization of Borrelia burgdorferi strains Isolated from Ixodes pacificus Ticks in California. Journal of Clinical Microbiology, 25(12): 2296-2301.
Ixodes pacificus	1984	USA	-123.432	39.4336	Bissett, ML and W Hill (1987). Characterization of Borrelia burgdorferi strains Isolated from Ixodes pacificus Ticks in California. Journal of Clinical Microbiology, 25(12): 2296-2301.
Ixodes pacificus	2004	USA	-123.432	39.4336	Girard, YA, Travinsky, B, Schotthoefer, A et al. (2009). Population structure of the Lyme borreliosis spirochete Borrelia burgdorferi in the western black-leggeed tick (Ixodes pacificus) in northern California. Applied and Environmental Microbiology,
Ixodes pacificus	1984	USA	-123.916	40.705	Bissett, ML and W Hill (1987). Characterization of Borrelia burgdorferi strains Isolated from Ixodes pacificus Ticks in California. Journal of Clinical Microbiology, 25(12): 2296-2301.
Ixodes pacificus	1995	USA	-118.261	34.198	Chang, CC, Hayashidani, H, Pusterla N, et al. (2002). Investigation of Bartonella infection in ixodid ticks from California. Comparative Immunology, Microbiology & Infectious Diseases, 25: 229-236.
Ixodes pacificus	1984	USA	-122.041	40.7638	Bissett, ML and W Hill (1987). Characterization of Borrelia burgdorferi strains Isolated from Ixodes pacificus Ticks in California. Journal of Clinical Microbiology, 25(12): 2296-2301.
Ixodes pacificus	1995	USA	-122.041	40.7638	Chang, CC, Hayashidani, H, Pusterla N, et al. (2002). Investigation of Bartonella infection in ixodid ticks from California. Comparative Immunology, Microbiology & Infectious Diseases, 25: 229-236.
Ixodes pacificus	1984	USA	-121.309	36.2398	Bissett, ML and W Hill (1987). Characterization of Borrelia burgdorferi strains Isolated from Ixodes pacificus Ticks in California. Journal of Clinical Microbiology, 25(12): 2296-2301.
Ixodes pacificus	2003	USA	-123.08	39.0006	Eisen, L., Dolan, M.C., Piesman, J., and Lane, R.S. 2003. Vector Competence of Ixodes pacificus and I. spinipalpis (Acari: Ixodidae), and Reservoir Competence of the Dusky-Footed Woodrat (Neotoma fuscipes) and the Deer Mouse (Peromyscus maniculatus),
Ixodes pacificus	1999	USA	-117.353	33.3012	Poucheer, K.L., Hutcheson, H.J., Kierans, J.E., Durden, L.A., and Black, W.C. 1999. Molecular Genetic Key for the Identification of 17 Ixodes Species of the USA (Acari: Ixodidae): A Methods Model. The Journal of Parasitology. 85(4): 623-62
Ixodes pacificus	2003	USA	-121.918	37.6506	Eisen, L., Dolan, M.C., Piesman, J., and Lane, R.S. 2003. Vector Competence of Ixodes pacificus and I. spinipalpis (Acari: Ixodidae), and Reservoir Competence of the Dusky-Footed Woodrat (Neotoma fuscipes) and the Deer Mouse (Peromyscus maniculatus),
Ixodes pacificus	2003	USA	-122.923	38.5253	Eisen, L., Dolan, M.C., Piesman, J., and Lane, R.S. 2003. Vector Competence of Ixodes pacificus and I. spinipalpis (Acari: Ixodidae), and Reservoir Competence of the Dusky-Footed Woodrat (Neotoma fuscipes) and the Deer Mouse (Peromyscus maniculatus),
Ixodes pacificus	2003	USA	-123.432	39.4336	Eisen, L., Dolan, M.C., Piesman, J., and Lane, R.S. 2003. Vector Competence of Ixodes pacificus and I. spinipalpis (Acari: Ixodidae), and Reservoir Competence of the Dusky-Footed Woodrat (Neotoma fuscipes) and the Deer Mouse (Peromyscus maniculatus),
Ixodes pacificus	2015	USA	-122.425	38.3522	Stephenson, N, Hodzic, E, Mapes, S et al. (2015). A real-time PCR assay for differentiating pathogenic Anaplasma phagocytophilum from an apathogenic, woodrat-adapted genospecies from North America. Ticks and Tick-borne Diseases, 6: 774-778.
Ixodes pacificus	2008	USA	-120.148	37.2926	Rose, I, Yoshimizu, MH, Bonilla, DL et al. (2019). Phylogeography of Borrelia spirochetes in Ixodes pacificus and Ixodes spinipalpis ticks highlights differential acarological risk of tick-borne disease transmission in norther versus southern Califor
Ixodes pacificus	2008	USA	-120.739	35.4225	Rose, I, Yoshimizu, MH, Bonilla, DL et al. (2019). Phylogeography of Borrelia spirochetes in Ixodes pacificus and Ixodes spinipalpis ticks highlights differential acarological risk of tick-borne disease transmission in norther versus southern Califor
Ixodes pacificus	2008	USA	-122.246	37.3636	Rose, I, Yoshimizu, MH, Bonilla, DL et al. (2019). Phylogeography of Borrelia spirochetes in Ixodes pacificus and Ixodes spinipalpis ticks highlights differential acarological risk of tick-borne disease transmission in norther versus southern Califor
Ixodes pacificus	2008	USA	-122.257	37.39	Rose, I, Yoshimizu, MH, Bonilla, DL et al. (2019). Phylogeography of Borrelia spirochetes in Ixodes pacificus and Ixodes spinipalpis ticks highlights differential acarological risk of tick-borne disease transmission in norther versus southern Califor
Ixodes pacificus	2008	USA	-122.224	37.2775	Rose, I, Yoshimizu, MH, Bonilla, DL et al. (2019). Phylogeography of Borrelia spirochetes in Ixodes pacificus and Ixodes spinipalpis ticks highlights differential acarological risk of tick-borne disease transmission in norther versus southern Califor
Ixodes pacificus	2008	USA	-122.28	37.472	Rose, I, Yoshimizu, MH, Bonilla, DL et al. (2019). Phylogeography of Borrelia spirochetes in Ixodes pacificus and Ixodes spinipalpis ticks highlights differential acarological risk of tick-borne disease transmission in norther versus southern Califor
Ixodes pacificus	2008	USA	-122.179	37.3253	Rose, I, Yoshimizu, MH, Bonilla, DL et al. (2019). Phylogeography of Borrelia spirochetes in Ixodes pacificus and Ixodes spinipalpis ticks highlights differential acarological risk of tick-borne disease transmission in norther versus southern Califor
Ixodes pacificus	2008	USA	-122.176	37.324	Rose, I, Yoshimizu, MH, Bonilla, DL et al. (2019). Phylogeography of Borrelia spirochetes in Ixodes pacificus and Ixodes spinipalpis ticks highlights differential acarological risk of tick-borne disease transmission in norther versus southern Califor
Ixodes pacificus	2008	USA	-121.538	37.1861	Rose, I, Yoshimizu, MH, Bonilla, DL et al. (2019). Phylogeography of Borrelia spirochetes in Ixodes pacificus and Ixodes spinipalpis ticks highlights differential acarological risk of tick-borne disease transmission in norther versus southern Califor
Ixodes pacificus	2008	USA	-122.306	37.4056	Rose, I, Yoshimizu, MH, Bonilla, DL et al. (2019). Phylogeography of Borrelia spirochetes in Ixodes pacificus and Ixodes spinipalpis ticks highlights differential acarological risk of tick-borne disease transmission in norther versus southern Califor
Ixodes pacificus	2008	USA	-122.151	37.2778	Rose, I, Yoshimizu, MH, Bonilla, DL et al. (2019). Phylogeography of Borrelia spirochetes in Ixodes pacificus and Ixodes spinipalpis ticks highlights differential acarological risk of tick-borne disease transmission in norther versus southern Califor
Ixodes pacificus	2008	USA	-122.084	37.0144	Rose, I, Yoshimizu, MH, Bonilla, DL et al. (2019). Phylogeography of Borrelia spirochetes in Ixodes pacificus and Ixodes spinipalpis ticks highlights differential acarological risk of tick-borne disease transmission in norther versus southern Califor
Ixodes pacificus	2008	USA	-121.448	39.5212	Rose, I, Yoshimizu, MH, Bonilla, DL et al. (2019). Phylogeography of Borrelia spirochetes in Ixodes pacificus and Ixodes spinipalpis ticks highlights differential acarological risk of tick-borne disease transmission in norther versus southern Califor
Ixodes pacificus	2008	USA	-120.549	38.022	Rose, I, Yoshimizu, MH, Bonilla, DL et al. (2019). Phylogeography of Borrelia spirochetes in Ixodes pacificus and Ixodes spinipalpis ticks highlights differential acarological risk of tick-borne disease transmission in norther versus southern Califor
Ixodes pacificus	2008	USA	-122.256	37.9005	Rose, I, Yoshimizu, MH, Bonilla, DL et al. (2019). Phylogeography of Borrelia spirochetes in Ixodes pacificus and Ixodes spinipalpis ticks highlights differential acarological risk of tick-borne disease transmission in norther versus southern Califor
Ixodes pacificus	2008	USA	-120.893	38.8011	Rose, I, Yoshimizu, MH, Bonilla, DL et al. (2019). Phylogeography of Borrelia spirochetes in Ixodes pacificus and Ixodes spinipalpis ticks highlights differential acarological risk of tick-borne disease transmission in norther versus southern Califor
Ixodes pacificus	2008	USA	-121.04	38.7703	Rose, I, Yoshimizu, MH, Bonilla, DL et al. (2019). Phylogeography of Borrelia spirochetes in Ixodes pacificus and Ixodes spinipalpis ticks highlights differential acarological risk of tick-borne disease transmission in norther versus southern Califor
Ixodes pacificus	2008	USA	-122.478	37.8355	Rose, I, Yoshimizu, MH, Bonilla, DL et al. (2019). Phylogeography of Borrelia spirochetes in Ixodes pacificus and Ixodes spinipalpis ticks highlights differential acarological risk of tick-borne disease transmission in norther versus southern Califor
Ixodes pacificus	2008	USA	-122.495	38.0064	Rose, I, Yoshimizu, MH, Bonilla, DL et al. (2019). Phylogeography of Borrelia spirochetes in Ixodes pacificus and Ixodes spinipalpis ticks highlights differential acarological risk of tick-borne disease transmission in norther versus southern Califor
Ixodes pacificus	2008	USA	-120.987	39.3301	Rose, I, Yoshimizu, MH, Bonilla, DL et al. (2019). Phylogeography of Borrelia spirochetes in Ixodes pacificus and Ixodes spinipalpis ticks highlights differential acarological risk of tick-borne disease transmission in norther versus southern Califor
Ixodes pacificus	2008	USA	-121.211	38.6532	Rose, I, Yoshimizu, MH, Bonilla, DL et al. (2019). Phylogeography of Borrelia spirochetes in Ixodes pacificus and Ixodes spinipalpis ticks highlights differential acarological risk of tick-borne disease transmission in norther versus southern Califor
Ixodes pacificus	2008	USA	-122.592	38.9105	Rose, I, Yoshimizu, MH, Bonilla, DL et al. (2019). Phylogeography of Borrelia spirochetes in Ixodes pacificus and Ixodes spinipalpis ticks highlights differential acarological risk of tick-borne disease transmission in norther versus southern Califor
Ixodes pacificus	2008	USA	-122.741	38.9619	Rose, I, Yoshimizu, MH, Bonilla, DL et al. (2019). Phylogeography of Borrelia spirochetes in Ixodes pacificus and Ixodes spinipalpis ticks highlights differential acarological risk of tick-borne disease transmission in norther versus southern Califor
Ixodes pacificus	2008	USA	-122.813	39.017	Rose, I, Yoshimizu, MH, Bonilla, DL et al. (2019). Phylogeography of Borrelia spirochetes in Ixodes pacificus and Ixodes spinipalpis ticks highlights differential acarological risk of tick-borne disease transmission in norther versus southern Califor
Ixodes pacificus	2008	USA	-122.95	39.2623	Rose, I, Yoshimizu, MH, Bonilla, DL et al. (2019). Phylogeography of Borrelia spirochetes in Ixodes pacificus and Ixodes spinipalpis ticks highlights differential acarological risk of tick-borne disease transmission in norther versus southern Califor
Ixodes pacificus	2008	USA	-122.547	38.3439	Rose, I, Yoshimizu, MH, Bonilla, DL et al. (2019). Phylogeography of Borrelia spirochetes in Ixodes pacificus and Ixodes spinipalpis ticks highlights differential acarological risk of tick-borne disease transmission in norther versus southern Califor
Ixodes pacificus	2015	USA	-122.721	38.0233	Stephenson, N, Hodzic, E, Mapes, S et al. (2015). A real-time PCR assay for differentiating pathogenic Anaplasma phagocytophilum from an apathogenic, woodrat-adapted genospecies from North America. Ticks and Tick-borne Diseases, 6: 774-778.
Ixodes pacificus	2015	USA	-123.47	39.0697	Stephenson, N, Hodzic, E, Mapes, S et al. (2015). A real-time PCR assay for differentiating pathogenic Anaplasma phagocytophilum from an apathogenic, woodrat-adapted genospecies from North America. Ticks and Tick-borne Diseases, 6: 774-778.
Ixodes pacificus	2015	USA	-122.068	37.0426	Stephenson, N, Hodzic, E, Mapes, S et al. (2015). A real-time PCR assay for differentiating pathogenic Anaplasma phagocytophilum from an apathogenic, woodrat-adapted genospecies from North America. Ticks and Tick-borne Diseases, 6: 774-778.
Ixodes pacificus	2016	USA	-111.79	32.0974	Nieto, NC, Porter, WT, Wachara, JC et al. (2018). Using citizen science to descirbe the prevalence and distribution of tick bite and exposure to tick-borne diseases in the USA. PLoS ONE, 13(7): e0199644.
Ixodes pacificus	2016	USA	-116.77	33.0282	Nieto, NC, Porter, WT, Wachara, JC et al. (2018). Using citizen science to descirbe the prevalence and distribution of tick bite and exposure to tick-borne diseases in the USA. PLoS ONE, 13(7): e0199644.
Ixodes pacificus	2016	USA	-112.491	33.3488	Nieto, NC, Porter, WT, Wachara, JC et al. (2018). Using citizen science to descirbe the prevalence and distribution of tick bite and exposure to tick-borne diseases in the USA. PLoS ONE, 13(7): e0199644.
Ixodes pacificus	2016	USA	-117.776	33.6769	Nieto, NC, Porter, WT, Wachara, JC et al. (2018). Using citizen science to descirbe the prevalence and distribution of tick bite and exposure to tick-borne diseases in the USA. PLoS ONE, 13(7): e0199644.
Ixodes pacificus	2016	USA	-115.994	33.7437	Nieto, NC, Porter, WT, Wachara, JC et al. (2018). Using citizen science to descirbe the prevalence and distribution of tick bite and exposure to tick-borne diseases in the USA. PLoS ONE, 13(7): e0199644.
Ixodes pacificus	2016	USA	-118.261	34.198	Nieto, NC, Porter, WT, Wachara, JC et al. (2018). Using citizen science to descirbe the prevalence and distribution of tick bite and exposure to tick-borne diseases in the USA. PLoS ONE, 13(7): e0199644.
Ixodes pacificus	2016	USA	-119.126	34.3575	Nieto, NC, Porter, WT, Wachara, JC et al. (2018). Using citizen science to descirbe the prevalence and distribution of tick bite and exposure to tick-borne diseases in the USA. PLoS ONE, 13(7): e0199644.
Ixodes pacificus	2016	USA	-120.031	34.5383	Nieto, NC, Porter, WT, Wachara, JC et al. (2018). Using citizen science to descirbe the prevalence and distribution of tick bite and exposure to tick-borne diseases in the USA. PLoS ONE, 13(7): e0199644.
Ixodes pacificus	2016	USA	-116.178	34.8414	Nieto, NC, Porter, WT, Wachara, JC et al. (2018). Using citizen science to descirbe the prevalence and distribution of tick bite and exposure to tick-borne diseases in the USA. PLoS ONE, 13(7): e0199644.
Ixodes pacificus	2016	USA	-118.73	35.3428	Nieto, NC, Porter, WT, Wachara, JC et al. (2018). Using citizen science to descirbe the prevalence and distribution of tick bite and exposure to tick-borne diseases in the USA. PLoS ONE, 13(7): e0199644.
Ixodes pacificus	2016	USA	-120.452	35.3874	Nieto, NC, Porter, WT, Wachara, JC et al. (2018). Using citizen science to descirbe the prevalence and distribution of tick bite and exposure to tick-borne diseases in the USA. PLoS ONE, 13(7): e0199644.
Ixodes pacificus	2016	USA	-118.8	36.2202	Nieto, NC, Porter, WT, Wachara, JC et al. (2018). Using citizen science to descirbe the prevalence and distribution of tick bite and exposure to tick-borne diseases in the USA. PLoS ONE, 13(7): e0199644.
Ixodes pacificus	2016	USA	-121.309	36.2398	Nieto, NC, Porter, WT, Wachara, JC et al. (2018). Using citizen science to descirbe the prevalence and distribution of tick bite and exposure to tick-borne diseases in the USA. PLoS ONE, 13(7): e0199644.
Ixodes pacificus	2016	USA	-117.411	36.5111	Nieto, NC, Porter, WT, Wachara, JC et al. (2018). Using citizen science to descirbe the prevalence and distribution of tick bite and exposure to tick-borne diseases in the USA. PLoS ONE, 13(7): e0199644.
Ixodes pacificus	2016	USA	-121.075	36.6057	Nieto, NC, Porter, WT, Wachara, JC et al. (2018). Using citizen science to descirbe the prevalence and distribution of tick bite and exposure to tick-borne diseases in the USA. PLoS ONE, 13(7): e0199644.
Ixodes pacificus	2016	USA	-119.649	36.7582	Nieto, NC, Porter, WT, Wachara, JC et al. (2018). Using citizen science to descirbe the prevalence and distribution of tick bite and exposure to tick-borne diseases in the USA. PLoS ONE, 13(7): e0199644.
Ixodes pacificus	2016	USA	-122.01	37.0216	Nieto, NC, Porter, WT, Wachara, JC et al. (2018). Using citizen science to descirbe the prevalence and distribution of tick bite and exposure to tick-borne diseases in the USA. PLoS ONE, 13(7): e0199644.
Ixodes pacificus	2016	USA	-119.763	37.218	Nieto, NC, Porter, WT, Wachara, JC et al. (2018). Using citizen science to descirbe the prevalence and distribution of tick bite and exposure to tick-borne diseases in the USA. PLoS ONE, 13(7): e0199644.
Ixodes pacificus	2016	USA	-121.696	37.2325	Nieto, NC, Porter, WT, Wachara, JC et al. (2018). Using citizen science to descirbe the prevalence and distribution of tick bite and exposure to tick-borne diseases in the USA. PLoS ONE, 13(7): e0199644.
Ixodes pacificus	2016	USA	-122.356	37.4362	Nieto, NC, Porter, WT, Wachara, JC et al. (2018). Using citizen science to descirbe the prevalence and distribution of tick bite and exposure to tick-borne diseases in the USA. PLoS ONE, 13(7): e0199644.
Ixodes pacificus	2016	USA	-120.998	37.5591	Nieto, NC, Porter, WT, Wachara, JC et al. (2018). Using citizen science to descirbe the prevalence and distribution of tick bite and exposure to tick-borne diseases in the USA. PLoS ONE, 13(7): e0199644.
Ixodes pacificus	2016	USA	-119.906	37.5815	Nieto, NC, Porter, WT, Wachara, JC et al. (2018). Using citizen science to descirbe the prevalence and distribution of tick bite and exposure to tick-borne diseases in the USA. PLoS ONE, 13(7): e0199644.
Ixodes pacificus	2016	USA	-121.918	37.6506	Nieto, NC, Porter, WT, Wachara, JC et al. (2018). Using citizen science to descirbe the prevalence and distribution of tick bite and exposure to tick-borne diseases in the USA. PLoS ONE, 13(7): e0199644.
Ixodes pacificus	2016	USA	-122.419	37.7749	Nieto, NC, Porter, WT, Wachara, JC et al. (2018). Using citizen science to descirbe the prevalence and distribution of tick bite and exposure to tick-borne diseases in the USA. PLoS ONE, 13(7): e0199644.
Ixodes pacificus	2016	USA	-121.951	37.9234	Nieto, NC, Porter, WT, Wachara, JC et al. (2018). Using citizen science to descirbe the prevalence and distribution of tick bite and exposure to tick-borne diseases in the USA. PLoS ONE, 13(7): e0199644.
Ixodes pacificus	2016	USA	-119.955	38.0276	Nieto, NC, Porter, WT, Wachara, JC et al. (2018). Using citizen science to descirbe the prevalence and distribution of tick bite and exposure to tick-borne diseases in the USA. PLoS ONE, 13(7): e0199644.
Ixodes pacificus	2016	USA	-122.749	38.0552	Nieto, NC, Porter, WT, Wachara, JC et al. (2018). Using citizen science to descirbe the prevalence and distribution of tick bite and exposure to tick-borne diseases in the USA. PLoS ONE, 13(7): e0199644.
Ixodes pacificus	2016	USA	-120.554	38.2046	Nieto, NC, Porter, WT, Wachara, JC et al. (2018). Using citizen science to descirbe the prevalence and distribution of tick bite and exposure to tick-borne diseases in the USA. PLoS ONE, 13(7): e0199644.
Ixodes pacificus	2016	USA	-121.94	38.2669	Nieto, NC, Porter, WT, Wachara, JC et al. (2018). Using citizen science to descirbe the prevalence and distribution of tick bite and exposure to tick-borne diseases in the USA. PLoS ONE, 13(7): e0199644.
Ixodes pacificus	2016	USA	-121.344	38.4493	Nieto, NC, Porter, WT, Wachara, JC et al. (2018). Using citizen science to descirbe the prevalence and distribution of tick bite and exposure to tick-borne diseases in the USA. PLoS ONE, 13(7): e0199644.
Ixodes pacificus	2016	USA	-122.331	38.5065	Nieto, NC, Porter, WT, Wachara, JC et al. (2018). Using citizen science to descirbe the prevalence and distribution of tick bite and exposure to tick-borne diseases in the USA. PLoS ONE, 13(7): e0199644.
Ixodes pacificus	2016	USA	-122.923	38.5253	Nieto, NC, Porter, WT, Wachara, JC et al. (2018). Using citizen science to descirbe the prevalence and distribution of tick bite and exposure to tick-borne diseases in the USA. PLoS ONE, 13(7): e0199644.
Ixodes pacificus	2016	USA	-120.525	38.7787	Nieto, NC, Porter, WT, Wachara, JC et al. (2018). Using citizen science to descirbe the prevalence and distribution of tick bite and exposure to tick-borne diseases in the USA. PLoS ONE, 13(7): e0199644.
Ixodes pacificus	2016	USA	-120.718	39.0634	Nieto, NC, Porter, WT, Wachara, JC et al. (2018). Using citizen science to descirbe the prevalence and distribution of tick bite and exposure to tick-borne diseases in the USA. PLoS ONE, 13(7): e0199644.
Ixodes pacificus	2016	USA	-122.753	39.0996	Nieto, NC, Porter, WT, Wachara, JC et al. (2018). Using citizen science to descirbe the prevalence and distribution of tick bite and exposure to tick-borne diseases in the USA. PLoS ONE, 13(7): e0199644.
Ixodes pacificus	2016	USA	-121.351	39.269	Nieto, NC, Porter, WT, Wachara, JC et al. (2018). Using citizen science to descirbe the prevalence and distribution of tick bite and exposure to tick-borne diseases in the USA. PLoS ONE, 13(7): e0199644.
Ixodes pacificus	2016	USA	-120.769	39.3014	Nieto, NC, Porter, WT, Wachara, JC et al. (2018). Using citizen science to descirbe the prevalence and distribution of tick bite and exposure to tick-borne diseases in the USA. PLoS ONE, 13(7): e0199644.
Ixodes pacificus	2016	USA	-123.432	39.4336	Nieto, NC, Porter, WT, Wachara, JC et al. (2018). Using citizen science to descirbe the prevalence and distribution of tick bite and exposure to tick-borne diseases in the USA. PLoS ONE, 13(7): e0199644.
Ixodes pacificus	2016	USA	-121.601	39.6669	Nieto, NC, Porter, WT, Wachara, JC et al. (2018). Using citizen science to descirbe the prevalence and distribution of tick bite and exposure to tick-borne diseases in the USA. PLoS ONE, 13(7): e0199644.
Ixodes pacificus	2016	USA	-120.839	40.0047	Nieto, NC, Porter, WT, Wachara, JC et al. (2018). Using citizen science to descirbe the prevalence and distribution of tick bite and exposure to tick-borne diseases in the USA. PLoS ONE, 13(7): e0199644.
Ixodes pacificus	2016	USA	-123.113	40.6507	Nieto, NC, Porter, WT, Wachara, JC et al. (2018). Using citizen science to descirbe the prevalence and distribution of tick bite and exposure to tick-borne diseases in the USA. PLoS ONE, 13(7): e0199644.
Ixodes pacificus	2016	USA	-123.916	40.705	Nieto, NC, Porter, WT, Wachara, JC et al. (2018). Using citizen science to descirbe the prevalence and distribution of tick bite and exposure to tick-borne diseases in the USA. PLoS ONE, 13(7): e0199644.
Ixodes pacificus	2016	USA	-122.041	40.7638	Nieto, NC, Porter, WT, Wachara, JC et al. (2018). Using citizen science to descirbe the prevalence and distribution of tick bite and exposure to tick-borne diseases in the USA. PLoS ONE, 13(7): e0199644.
Ixodes pacificus	2016	USA	-122.54	41.5926	Nieto, NC, Porter, WT, Wachara, JC et al. (2018). Using citizen science to descirbe the prevalence and distribution of tick bite and exposure to tick-borne diseases in the USA. PLoS ONE, 13(7): e0199644.
Ixodes pacificus	2016	USA	-123.958	41.745	Nieto, NC, Porter, WT, Wachara, JC et al. (2018). Using citizen science to descirbe the prevalence and distribution of tick bite and exposure to tick-borne diseases in the USA. PLoS ONE, 13(7): e0199644.
Ixodes pacificus	2016	USA	-123.556	42.3655	Nieto, NC, Porter, WT, Wachara, JC et al. (2018). Using citizen science to descirbe the prevalence and distribution of tick bite and exposure to tick-borne diseases in the USA. PLoS ONE, 13(7): e0199644.
Ixodes pacificus	2016	USA	-122.728	42.4322	Nieto, NC, Porter, WT, Wachara, JC et al. (2018). Using citizen science to descirbe the prevalence and distribution of tick bite and exposure to tick-borne diseases in the USA. PLoS ONE, 13(7): e0199644.
Ixodes pacificus	2016	USA	-124.215	42.4666	Nieto, NC, Porter, WT, Wachara, JC et al. (2018). Using citizen science to descirbe the prevalence and distribution of tick bite and exposure to tick-borne diseases in the USA. PLoS ONE, 13(7): e0199644.
Ixodes pacificus	2016	USA	-124.093	43.185	Nieto, NC, Porter, WT, Wachara, JC et al. (2018). Using citizen science to descirbe the prevalence and distribution of tick bite and exposure to tick-borne diseases in the USA. PLoS ONE, 13(7): e0199644.
Ixodes pacificus	2016	USA	-123.179	43.2854	Nieto, NC, Porter, WT, Wachara, JC et al. (2018). Using citizen science to descirbe the prevalence and distribution of tick bite and exposure to tick-borne diseases in the USA. PLoS ONE, 13(7): e0199644.
Ixodes pacificus	2016	USA	-121.228	43.9149	Nieto, NC, Porter, WT, Wachara, JC et al. (2018). Using citizen science to descirbe the prevalence and distribution of tick bite and exposure to tick-borne diseases in the USA. PLoS ONE, 13(7): e0199644.
Ixodes pacificus	2016	USA	-122.877	43.9415	Nieto, NC, Porter, WT, Wachara, JC et al. (2018). Using citizen science to descirbe the prevalence and distribution of tick bite and exposure to tick-borne diseases in the USA. PLoS ONE, 13(7): e0199644.
Ixodes pacificus	2016	USA	-122.534	44.4886	Nieto, NC, Porter, WT, Wachara, JC et al. (2018). Using citizen science to descirbe the prevalence and distribution of tick bite and exposure to tick-borne diseases in the USA. PLoS ONE, 13(7): e0199644.
Ixodes pacificus	2016	USA	-123.429	44.4918	Nieto, NC, Porter, WT, Wachara, JC et al. (2018). Using citizen science to descirbe the prevalence and distribution of tick bite and exposure to tick-borne diseases in the USA. PLoS ONE, 13(7): e0199644.
Ixodes pacificus	2016	USA	-123.908	44.6457	Nieto, NC, Porter, WT, Wachara, JC et al. (2018). Using citizen science to descirbe the prevalence and distribution of tick bite and exposure to tick-borne diseases in the USA. PLoS ONE, 13(7): e0199644.
Ixodes pacificus	2016	USA	-122.585	44.9032	Nieto, NC, Porter, WT, Wachara, JC et al. (2018). Using citizen science to descirbe the prevalence and distribution of tick bite and exposure to tick-borne diseases in the USA. PLoS ONE, 13(7): e0199644.
Ixodes pacificus	2016	USA	-123.413	44.9035	Nieto, NC, Porter, WT, Wachara, JC et al. (2018). Using citizen science to descirbe the prevalence and distribution of tick bite and exposure to tick-borne diseases in the USA. PLoS ONE, 13(7): e0199644.
Ixodes pacificus	2016	USA	-121.168	45.16	Nieto, NC, Porter, WT, Wachara, JC et al. (2018). Using citizen science to descirbe the prevalence and distribution of tick bite and exposure to tick-borne diseases in the USA. PLoS ONE, 13(7): e0199644.
Ixodes pacificus	2016	USA	-121.651	45.5191	Nieto, NC, Porter, WT, Wachara, JC et al. (2018). Using citizen science to descirbe the prevalence and distribution of tick bite and exposure to tick-borne diseases in the USA. PLoS ONE, 13(7): e0199644.
Ixodes pacificus	2016	USA	-122.415	45.5469	Nieto, NC, Porter, WT, Wachara, JC et al. (2018). Using citizen science to descirbe the prevalence and distribution of tick bite and exposure to tick-borne diseases in the USA. PLoS ONE, 13(7): e0199644.
Ixodes pacificus	2016	USA	-123.098	45.5601	Nieto, NC, Porter, WT, Wachara, JC et al. (2018). Using citizen science to descirbe the prevalence and distribution of tick bite and exposure to tick-borne diseases in the USA. PLoS ONE, 13(7): e0199644.
Ixodes pacificus	2016	USA	-123.088	45.9438	Nieto, NC, Porter, WT, Wachara, JC et al. (2018). Using citizen science to descirbe the prevalence and distribution of tick bite and exposure to tick-borne diseases in the USA. PLoS ONE, 13(7): e0199644.
Ixodes pacificus	1980-2014	USA	-121.906	41.864	Modeling Climate Suitability of the Western Blacklegged Tick in California
Ixodes pacificus	1980-2014	USA	-122.382	41.864	Modeling Climate Suitability of the Western Blacklegged Tick in California
Ixodes pacificus	1980-2014	USA	-122.406	41.7331	Modeling Climate Suitability of the Western Blacklegged Tick in California
Ixodes pacificus	1980-2014	USA	-122.858	41.8759	Modeling Climate Suitability of the Western Blacklegged Tick in California
Ixodes pacificus	1980-2014	USA	-122.787	41.6736	Modeling Climate Suitability of the Western Blacklegged Tick in California
Ixodes pacificus	1980-2014	USA	-123.524	41.9353	Modeling Climate Suitability of the Western Blacklegged Tick in California
Ixodes pacificus	1980-2014	USA	-123.703	41.7212	Modeling Climate Suitability of the Western Blacklegged Tick in California
Ixodes pacificus	1980-2014	USA	-123.608	41.5665	Modeling Climate Suitability of the Western Blacklegged Tick in California
Ixodes pacificus	1980-2014	USA	-123.239	41.4357	Modeling Climate Suitability of the Western Blacklegged Tick in California
Ixodes pacificus	1980-2014	USA	-123.167	41.3405	Modeling Climate Suitability of the Western Blacklegged Tick in California
Ixodes pacificus	1980-2014	USA	-123.263	40.9717	Modeling Climate Suitability of the Western Blacklegged Tick in California
Ixodes pacificus	1980-2014	USA	-122.216	41.4832	Modeling Climate Suitability of the Western Blacklegged Tick in California
Ixodes pacificus	1980-2014	USA	-121.74	41.043	Modeling Climate Suitability of the Western Blacklegged Tick in California
Ixodes pacificus	1980-2014	USA	-121.169	41.0192	Modeling Climate Suitability of the Western Blacklegged Tick in California
Ixodes pacificus	1980-2014	USA	-122.454	41.1025	Modeling Climate Suitability of the Western Blacklegged Tick in California
Ixodes pacificus	1980-2014	USA	-122.132	41.1025	Modeling Climate Suitability of the Western Blacklegged Tick in California
Ixodes pacificus	1980-2014	USA	-122.204	40.9598	Modeling Climate Suitability of the Western Blacklegged Tick in California
Ixodes pacificus	1980-2014	USA	-122.037	40.9598	Modeling Climate Suitability of the Western Blacklegged Tick in California
Ixodes pacificus	1980-2014	USA	-122.109	40.8408	Modeling Climate Suitability of the Western Blacklegged Tick in California
Ixodes pacificus	1980-2014	USA	-122.192	40.7099	Modeling Climate Suitability of the Western Blacklegged Tick in California
Ixodes pacificus	1980-2014	USA	-122.12	40.6554	Modeling Climate Suitability of the Western Blacklegged Tick in California
Ixodes pacificus	1980-2014	USA	-122.418	40.6911	Modeling Climate Suitability of the Western Blacklegged Tick in California
Ixodes pacificus	1980-2014	USA	-122.013	40.6851	Modeling Climate Suitability of the Western Blacklegged Tick in California
Ixodes pacificus	1980-2014	USA	-122.225	40.6078	Modeling Climate Suitability of the Western Blacklegged Tick in California
Ixodes pacificus	1980-2014	USA	-122.317	40.6286	Modeling Climate Suitability of the Western Blacklegged Tick in California
Ixodes pacificus	1980-2014	USA	-122.352	40.6108	Modeling Climate Suitability of the Western Blacklegged Tick in California
Ixodes pacificus	1980-2014	USA	-121.865	40.7684	Modeling Climate Suitability of the Western Blacklegged Tick in California
Ixodes pacificus	1980-2014	USA	-121.436	40.5305	Modeling Climate Suitability of the Western Blacklegged Tick in California
Ixodes pacificus	1980-2014	USA	-121.496	40.358	Modeling Climate Suitability of the Western Blacklegged Tick in California
Ixodes pacificus	1980-2014	USA	-121.639	40.242	Modeling Climate Suitability of the Western Blacklegged Tick in California
Ixodes pacificus	1980-2014	USA	-121.686	40.2925	Modeling Climate Suitability of the Western Blacklegged Tick in California
Ixodes pacificus	1980-2014	USA	-122.043	40.4204	Modeling Climate Suitability of the Western Blacklegged Tick in California
Ixodes pacificus	1980-2014	USA	-122.129	40.474	Modeling Climate Suitability of the Western Blacklegged Tick in California
Ixodes pacificus	1980-2014	USA	-121.978	40.5572	Modeling Climate Suitability of the Western Blacklegged Tick in California
Ixodes pacificus	1980-2014	USA	-121.844	40.4472	Modeling Climate Suitability of the Western Blacklegged Tick in California
Ixodes pacificus	1980-2014	USA	-121.695	40.4948	Modeling Climate Suitability of the Western Blacklegged Tick in California
Ixodes pacificus	1980-2014	USA	-122.712	40.4085	Modeling Climate Suitability of the Western Blacklegged Tick in California
Ixodes pacificus	1980-2014	USA	-122.766	40.6346	Modeling Climate Suitability of the Western Blacklegged Tick in California
Ixodes pacificus	1980-2014	USA	-122.647	40.6256	Modeling Climate Suitability of the Western Blacklegged Tick in California
Ixodes pacificus	1980-2014	USA	-122.697	40.7327	Modeling Climate Suitability of the Western Blacklegged Tick in California
Ixodes pacificus	1980-2014	USA	-122.947	40.7922	Modeling Climate Suitability of the Western Blacklegged Tick in California
Ixodes pacificus	1980-2014	USA	-122.861	40.8457	Modeling Climate Suitability of the Western Blacklegged Tick in California
Ixodes pacificus	1980-2014	USA	-122.62	40.8904	Modeling Climate Suitability of the Western Blacklegged Tick in California
Ixodes pacificus	1980-2014	USA	-122.531	40.813	Modeling Climate Suitability of the Western Blacklegged Tick in California
Ixodes pacificus	1980-2014	USA	-121.998	40.7744	Modeling Climate Suitability of the Western Blacklegged Tick in California
Ixodes pacificus	1980-2014	USA	-122.013	40.8963	Modeling Climate Suitability of the Western Blacklegged Tick in California
Ixodes pacificus	1980-2014	USA	-123.792	40.8487	Modeling Climate Suitability of the Western Blacklegged Tick in California
Ixodes pacificus	1980-2014	USA	-123.691	40.4353	Modeling Climate Suitability of the Western Blacklegged Tick in California
Ixodes pacificus	1980-2014	USA	-123.521	40.3104	Modeling Climate Suitability of the Western Blacklegged Tick in California
Ixodes pacificus	1980-2014	USA	-123.408	40.352	Modeling Climate Suitability of the Western Blacklegged Tick in California
Ixodes pacificus	1980-2014	USA	-123.328	40.3461	Modeling Climate Suitability of the Western Blacklegged Tick in California
Ixodes pacificus	1980-2014	USA	-123.685	40.2152	Modeling Climate Suitability of the Western Blacklegged Tick in California
Ixodes pacificus	1980-2014	USA	-123.536	40.2152	Modeling Climate Suitability of the Western Blacklegged Tick in California
Ixodes pacificus	1980-2014	USA	-123.67	40.126	Modeling Climate Suitability of the Western Blacklegged Tick in California
Ixodes pacificus	1980-2014	USA	-123.498	40.0813	Modeling Climate Suitability of the Western Blacklegged Tick in California
Ixodes pacificus	1980-2014	USA	-123.503	40.0189	Modeling Climate Suitability of the Western Blacklegged Tick in California
Ixodes pacificus	1980-2014	USA	-123.319	40.1587	Modeling Climate Suitability of the Western Blacklegged Tick in California
Ixodes pacificus	1980-2014	USA	-123.292	40.2449	Modeling Climate Suitability of the Western Blacklegged Tick in California
Ixodes pacificus	1980-2014	USA	-123.364	39.8969	Modeling Climate Suitability of the Western Blacklegged Tick in California
Ixodes pacificus	1980-2014	USA	-123.539	39.8196	Modeling Climate Suitability of the Western Blacklegged Tick in California
Ixodes pacificus	1980-2014	USA	-123.39	39.7899	Modeling Climate Suitability of the Western Blacklegged Tick in California
Ixodes pacificus	1980-2014	USA	-123.274	39.8137	Modeling Climate Suitability of the Western Blacklegged Tick in California
Ixodes pacificus	1980-2014	USA	-123.257	39.7214	Modeling Climate Suitability of the Western Blacklegged Tick in California
Ixodes pacificus	1980-2014	USA	-123.123	39.7631	Modeling Climate Suitability of the Western Blacklegged Tick in California
Ixodes pacificus	1980-2014	USA	-123.025	39.8493	Modeling Climate Suitability of the Western Blacklegged Tick in California
Ixodes pacificus	1980-2014	USA	-122.834	39.8642	Modeling Climate Suitability of the Western Blacklegged Tick in California
Ixodes pacificus	1980-2014	USA	-122.504	39.7036	Modeling Climate Suitability of the Western Blacklegged Tick in California
Ixodes pacificus	1980-2014	USA	-122.138	39.9326	Modeling Climate Suitability of the Western Blacklegged Tick in California
Ixodes pacificus	1980-2014	USA	-122.171	40.1854	Modeling Climate Suitability of the Western Blacklegged Tick in California
Ixodes pacificus	1980-2014	USA	-122.977	40.3907	Modeling Climate Suitability of the Western Blacklegged Tick in California
Ixodes pacificus	1980-2014	USA	-122.763	41.8392	Modeling Climate Suitability of the Western Blacklegged Tick in California
Ixodes pacificus	1980-2014	USA	-121.68	39.7661	Modeling Climate Suitability of the Western Blacklegged Tick in California
Ixodes pacificus	1980-2014	USA	-121.633	39.8761	Modeling Climate Suitability of the Western Blacklegged Tick in California
Ixodes pacificus	1980-2014	USA	-121.505	39.7185	Modeling Climate Suitability of the Western Blacklegged Tick in California
Ixodes pacificus	1980-2014	USA	-121.255	39.6947	Modeling Climate Suitability of the Western Blacklegged Tick in California
Ixodes pacificus	1980-2014	USA	-121.35	39.5251	Modeling Climate Suitability of the Western Blacklegged Tick in California
Ixodes pacificus	1980-2014	USA	-121.424	39.5281	Modeling Climate Suitability of the Western Blacklegged Tick in California
Ixodes pacificus	1980-2014	USA	-121.16	39.2842	Modeling Climate Suitability of the Western Blacklegged Tick in California
Ixodes pacificus	1980-2014	USA	-121.258	39.3616	Modeling Climate Suitability of the Western Blacklegged Tick in California
Ixodes pacificus	1980-2014	USA	-121.291	39.2723	Modeling Climate Suitability of the Western Blacklegged Tick in California
Ixodes pacificus	1980-2014	USA	-121.398	39.3199	Modeling Climate Suitability of the Western Blacklegged Tick in California
Ixodes pacificus	1980-2014	USA	-123.542	39.43	Modeling Climate Suitability of the Western Blacklegged Tick in California
Ixodes pacificus	1980-2014	USA	-123.417	39.4657	Modeling Climate Suitability of the Western Blacklegged Tick in California
Ixodes pacificus	1980-2014	USA	-123.48	39.3259	Modeling Climate Suitability of the Western Blacklegged Tick in California
Ixodes pacificus	1980-2014	USA	-123.581	39.3853	Modeling Climate Suitability of the Western Blacklegged Tick in California
Ixodes pacificus	1980-2014	USA	-123.447	39.2218	Modeling Climate Suitability of the Western Blacklegged Tick in California
Ixodes pacificus	1980-2014	USA	-123.483	39.0552	Modeling Climate Suitability of the Western Blacklegged Tick in California
Ixodes pacificus	1980-2014	USA	-123.26	39.1296	Modeling Climate Suitability of the Western Blacklegged Tick in California
Ixodes pacificus	1980-2014	USA	-123.271	39.2723	Modeling Climate Suitability of the Western Blacklegged Tick in California
Ixodes pacificus	1980-2014	USA	-123.334	39.4121	Modeling Climate Suitability of the Western Blacklegged Tick in California
Ixodes pacificus	1980-2014	USA	-123.144	39.4686	Modeling Climate Suitability of the Western Blacklegged Tick in California
Ixodes pacificus	1980-2014	USA	-123.158	39.2753	Modeling Climate Suitability of the Western Blacklegged Tick in California
Ixodes pacificus	1980-2014	USA	-123.233	39.3913	Modeling Climate Suitability of the Western Blacklegged Tick in California
Ixodes pacificus	1980-2014	USA	-123.117	39.2307	Modeling Climate Suitability of the Western Blacklegged Tick in California
Ixodes pacificus	1980-2014	USA	-123.194	39.0611	Modeling Climate Suitability of the Western Blacklegged Tick in California
Ixodes pacificus	1980-2014	USA	-123.144	38.9541	Modeling Climate Suitability of the Western Blacklegged Tick in California
Ixodes pacificus	1980-2014	USA	-123.063	39.1415	Modeling Climate Suitability of the Western Blacklegged Tick in California
Ixodes pacificus	1980-2014	USA	-123.001	39.076	Modeling Climate Suitability of the Western Blacklegged Tick in California
Ixodes pacificus	1980-2014	USA	-122.953	39.0017	Modeling Climate Suitability of the Western Blacklegged Tick in California
Ixodes pacificus	1980-2014	USA	-122.909	38.9451	Modeling Climate Suitability of the Western Blacklegged Tick in California
Ixodes pacificus	1980-2014	USA	-122.843	38.957	Modeling Climate Suitability of the Western Blacklegged Tick in California
Ixodes pacificus	1980-2014	USA	-122.754	38.9719	Modeling Climate Suitability of the Western Blacklegged Tick in California
Ixodes pacificus	1980-2014	USA	-122.819	39.1117	Modeling Climate Suitability of the Western Blacklegged Tick in California
Ixodes pacificus	1980-2014	USA	-122.968	39.2812	Modeling Climate Suitability of the Western Blacklegged Tick in California
Ixodes pacificus	1980-2014	USA	-123.051	39.4091	Modeling Climate Suitability of the Western Blacklegged Tick in California
Ixodes pacificus	1980-2014	USA	-122.95	39.4002	Modeling Climate Suitability of the Western Blacklegged Tick in California
Ixodes pacificus	1980-2014	USA	-122.885	39.4389	Modeling Climate Suitability of the Western Blacklegged Tick in California
Ixodes pacificus	1980-2014	USA	-123.028	39.5103	Modeling Climate Suitability of the Western Blacklegged Tick in California
Ixodes pacificus	1980-2014	USA	-122.944	39.543	Modeling Climate Suitability of the Western Blacklegged Tick in California
Ixodes pacificus	1980-2014	USA	-122.745	39.4805	Modeling Climate Suitability of the Western Blacklegged Tick in California
Ixodes pacificus	1980-2014	USA	-122.822	39.3616	Modeling Climate Suitability of the Western Blacklegged Tick in California
Ixodes pacificus	1980-2014	USA	-122.754	39.2902	Modeling Climate Suitability of the Western Blacklegged Tick in California
Ixodes pacificus	1980-2014	USA	-122.671	39.1861	Modeling Climate Suitability of the Western Blacklegged Tick in California
Ixodes pacificus	1980-2014	USA	-122.635	39.0611	Modeling Climate Suitability of the Western Blacklegged Tick in California
Ixodes pacificus	1980-2014	USA	-122.546	38.9927	Modeling Climate Suitability of the Western Blacklegged Tick in California
Ixodes pacificus	1980-2014	USA	-122.468	39.1563	Modeling Climate Suitability of the Western Blacklegged Tick in California
Ixodes pacificus	1980-2014	USA	-122.424	39.3199	Modeling Climate Suitability of the Western Blacklegged Tick in California
Ixodes pacificus	1980-2014	USA	-122.54	39.3645	Modeling Climate Suitability of the Western Blacklegged Tick in California
Ixodes pacificus	1980-2014	USA	-122.239	39.2575	Modeling Climate Suitability of the Western Blacklegged Tick in California
Ixodes pacificus	1980-2014	USA	-122.308	39.1534	Modeling Climate Suitability of the Western Blacklegged Tick in California
Ixodes pacificus	1980-2014	USA	-122.37	39.2069	Modeling Climate Suitability of the Western Blacklegged Tick in California
Ixodes pacificus	1980-2014	USA	-122.266	39.0344	Modeling Climate Suitability of the Western Blacklegged Tick in California
Ixodes pacificus	1980-2014	USA	-122.403	39.0641	Modeling Climate Suitability of the Western Blacklegged Tick in California
Ixodes pacificus	1980-2014	USA	-122.421	38.9481	Modeling Climate Suitability of the Western Blacklegged Tick in California
Ixodes pacificus	1980-2014	USA	-122.37	38.841	Modeling Climate Suitability of the Western Blacklegged Tick in California
Ixodes pacificus	1980-2014	USA	-122.195	38.9392	Modeling Climate Suitability of the Western Blacklegged Tick in California
Ixodes pacificus	1980-2014	USA	-122.159	38.8678	Modeling Climate Suitability of the Western Blacklegged Tick in California
Ixodes pacificus	1980-2014	USA	-122.052	38.8559	Modeling Climate Suitability of the Western Blacklegged Tick in California
Ixodes pacificus	1980-2014	USA	-122.581	38.8708	Modeling Climate Suitability of the Western Blacklegged Tick in California
Ixodes pacificus	1980-2014	USA	-122.498	38.7905	Modeling Climate Suitability of the Western Blacklegged Tick in California
Ixodes pacificus	1980-2014	USA	-122.468	38.6834	Modeling Climate Suitability of the Western Blacklegged Tick in California
Ixodes pacificus	1980-2014	USA	-122.605	38.6358	Modeling Climate Suitability of the Western Blacklegged Tick in California
Ixodes pacificus	1980-2014	USA	-122.855	38.7548	Modeling Climate Suitability of the Western Blacklegged Tick in California
Ixodes pacificus	1980-2014	USA	-122.846	38.5853	Modeling Climate Suitability of the Western Blacklegged Tick in California
Ixodes pacificus	1980-2014	USA	-122.617	38.496	Modeling Climate Suitability of the Western Blacklegged Tick in California
Ixodes pacificus	1980-2014	USA	-122.721	38.4217	Modeling Climate Suitability of the Western Blacklegged Tick in California
Ixodes pacificus	1980-2014	USA	-122.929	38.3503	Modeling Climate Suitability of the Western Blacklegged Tick in California
Ixodes pacificus	1980-2014	USA	-122.513	38.4276	Modeling Climate Suitability of the Western Blacklegged Tick in California
Ixodes pacificus	1980-2014	USA	-122.457	38.5615	Modeling Climate Suitability of the Western Blacklegged Tick in California
Ixodes pacificus	1980-2014	USA	-122.326	38.5882	Modeling Climate Suitability of the Western Blacklegged Tick in California
Ixodes pacificus	1980-2014	USA	-122.376	38.3265	Modeling Climate Suitability of the Western Blacklegged Tick in California
Ixodes pacificus	1980-2014	USA	-122.343	38.4633	Modeling Climate Suitability of the Western Blacklegged Tick in California
Ixodes pacificus	1980-2014	USA	-122.174	38.3146	Modeling Climate Suitability of the Western Blacklegged Tick in California
Ixodes pacificus	1980-2014	USA	-122.022	38.2581	Modeling Climate Suitability of the Western Blacklegged Tick in California
Ixodes pacificus	1980-2014	USA	-121.906	38.3592	Modeling Climate Suitability of the Western Blacklegged Tick in California
Ixodes pacificus	1980-2014	USA	-122.034	38.5139	Modeling Climate Suitability of the Western Blacklegged Tick in California
Ixodes pacificus	1980-2014	USA	-122.085	38.618	Modeling Climate Suitability of the Western Blacklegged Tick in California
Ixodes pacificus	1980-2014	USA	-121.924	38.5168	Modeling Climate Suitability of the Western Blacklegged Tick in California
Ixodes pacificus	1980-2014	USA	-121.877	38.5139	Modeling Climate Suitability of the Western Blacklegged Tick in California
Ixodes pacificus	1980-2014	USA	-121.963	39.2188	Modeling Climate Suitability of the Western Blacklegged Tick in California
Ixodes pacificus	1980-2014	USA	-121.668	39.2277	Modeling Climate Suitability of the Western Blacklegged Tick in California
Ixodes pacificus	1980-2014	USA	-122.668	38.0023	Modeling Climate Suitability of the Western Blacklegged Tick in California
Ixodes pacificus	1980-2014	USA	-122.659	38.0677	Modeling Climate Suitability of the Western Blacklegged Tick in California
Ixodes pacificus	1980-2014	USA	-122.531	37.9963	Modeling Climate Suitability of the Western Blacklegged Tick in California
Ixodes pacificus	1980-2014	USA	-122.575	37.919	Modeling Climate Suitability of the Western Blacklegged Tick in California
Ixodes pacificus	1980-2014	USA	-122.433	37.8714	Modeling Climate Suitability of the Western Blacklegged Tick in California
Ixodes pacificus	1980-2014	USA	-122.343	37.8446	Modeling Climate Suitability of the Western Blacklegged Tick in California
Ixodes pacificus	1980-2014	USA	-122.346	38.0201	Modeling Climate Suitability of the Western Blacklegged Tick in California
Ixodes pacificus	1980-2014	USA	-122.219	37.9547	Modeling Climate Suitability of the Western Blacklegged Tick in California
Ixodes pacificus	1980-2014	USA	-122.126	38.0677	Modeling Climate Suitability of the Western Blacklegged Tick in California
Ixodes pacificus	1980-2014	USA	-122.037	37.9636	Modeling Climate Suitability of the Western Blacklegged Tick in California
Ixodes pacificus	1980-2014	USA	-122.046	37.8268	Modeling Climate Suitability of the Western Blacklegged Tick in California
Ixodes pacificus	1980-2014	USA	-122.156	37.8833	Modeling Climate Suitability of the Western Blacklegged Tick in California
Ixodes pacificus	1980-2014	USA	-122.004	37.7614	Modeling Climate Suitability of the Western Blacklegged Tick in California
Ixodes pacificus	1980-2014	USA	-121.882	37.8417	Modeling Climate Suitability of the Western Blacklegged Tick in California
Ixodes pacificus	1980-2014	USA	-122.4	37.5829	Modeling Climate Suitability of the Western Blacklegged Tick in California
Ixodes pacificus	1980-2014	USA	-122.364	37.6394	Modeling Climate Suitability of the Western Blacklegged Tick in California
Ixodes pacificus	1980-2014	USA	-122.171	37.5889	Modeling Climate Suitability of the Western Blacklegged Tick in California
Ixodes pacificus	1980-2014	USA	-122.21	37.5115	Modeling Climate Suitability of the Western Blacklegged Tick in California
Ixodes pacificus	1980-2014	USA	-122.135	37.3925	Modeling Climate Suitability of the Western Blacklegged Tick in California
Ixodes pacificus	1980-2014	USA	-121.942	37.6335	Modeling Climate Suitability of the Western Blacklegged Tick in California
Ixodes pacificus	1980-2014	USA	-121.835	37.6335	Modeling Climate Suitability of the Western Blacklegged Tick in California
Ixodes pacificus	1980-2014	USA	-121.704	37.6573	Modeling Climate Suitability of the Western Blacklegged Tick in California
Ixodes pacificus	1980-2014	USA	-121.761	37.5056	Modeling Climate Suitability of the Western Blacklegged Tick in California
Ixodes pacificus	1980-2014	USA	-121.609	37.577	Modeling Climate Suitability of the Western Blacklegged Tick in California
Ixodes pacificus	1980-2014	USA	-121.493	37.6335	Modeling Climate Suitability of the Western Blacklegged Tick in California
Ixodes pacificus	1980-2014	USA	-121.407	37.6245	Modeling Climate Suitability of the Western Blacklegged Tick in California
Ixodes pacificus	1980-2014	USA	-121.338	37.7643	Modeling Climate Suitability of the Western Blacklegged Tick in California
Ixodes pacificus	1980-2014	USA	-122.242	37.1843	Modeling Climate Suitability of the Western Blacklegged Tick in California
Ixodes pacificus	1980-2014	USA	-122.177	37.2974	Modeling Climate Suitability of the Western Blacklegged Tick in California
Ixodes pacificus	1980-2014	USA	-122.064	37.3212	Modeling Climate Suitability of the Western Blacklegged Tick in California
Ixodes pacificus	1980-2014	USA	-122.004	37.2319	Modeling Climate Suitability of the Western Blacklegged Tick in California
Ixodes pacificus	1980-2014	USA	-121.957	37.3063	Modeling Climate Suitability of the Western Blacklegged Tick in California
Ixodes pacificus	1980-2014	USA	-121.862	37.1962	Modeling Climate Suitability of the Western Blacklegged Tick in California
Ixodes pacificus	1980-2014	USA	-122.132	37.0327	Modeling Climate Suitability of the Western Blacklegged Tick in California
Ixodes pacificus	1980-2014	USA	-122.076	37.0892	Modeling Climate Suitability of the Western Blacklegged Tick in California
Ixodes pacificus	1980-2014	USA	-121.969	37.0594	Modeling Climate Suitability of the Western Blacklegged Tick in California
Ixodes pacificus	1980-2014	USA	-121.85	37.0148	Modeling Climate Suitability of the Western Blacklegged Tick in California
Ixodes pacificus	1980-2014	USA	-121.749	37.0713	Modeling Climate Suitability of the Western Blacklegged Tick in California
Ixodes pacificus	1980-2014	USA	-121.769	36.9196	Modeling Climate Suitability of the Western Blacklegged Tick in California
Ixodes pacificus	1980-2014	USA	-121.74	36.9821	Modeling Climate Suitability of the Western Blacklegged Tick in California
Ixodes pacificus	1980-2014	USA	-121.639	37.3241	Modeling Climate Suitability of the Western Blacklegged Tick in California
Ixodes pacificus	1980-2014	USA	-121.647	37.2706	Modeling Climate Suitability of the Western Blacklegged Tick in California
Ixodes pacificus	1980-2014	USA	-121.543	37.1724	Modeling Climate Suitability of the Western Blacklegged Tick in California
Ixodes pacificus	1980-2014	USA	-121.407	37.1368	Modeling Climate Suitability of the Western Blacklegged Tick in California
Ixodes pacificus	1980-2014	USA	-121.445	37.0862	Modeling Climate Suitability of the Western Blacklegged Tick in California
Ixodes pacificus	1980-2014	USA	-121.386	37.0356	Modeling Climate Suitability of the Western Blacklegged Tick in California
Ixodes pacificus	1980-2014	USA	-121.326	37.4193	Modeling Climate Suitability of the Western Blacklegged Tick in California
Ixodes pacificus	1980-2014	USA	-121.112	37.2409	Modeling Climate Suitability of the Western Blacklegged Tick in California
Ixodes pacificus	1980-2014	USA	-121.353	36.7977	Modeling Climate Suitability of the Western Blacklegged Tick in California
Ixodes pacificus	1980-2014	USA	-121.472	36.7531	Modeling Climate Suitability of the Western Blacklegged Tick in California
Ixodes pacificus	1980-2014	USA	-121.897	36.4586	Modeling Climate Suitability of the Western Blacklegged Tick in California
Ixodes pacificus	1980-2014	USA	-121.689	36.4765	Modeling Climate Suitability of the Western Blacklegged Tick in California
Ixodes pacificus	1980-2014	USA	-121.755	36.2474	Modeling Climate Suitability of the Western Blacklegged Tick in California
Ixodes pacificus	1980-2014	USA	-121.811	36.298	Modeling Climate Suitability of the Western Blacklegged Tick in California
Ixodes pacificus	1980-2014	USA	-121.879	36.0065	Modeling Climate Suitability of the Western Blacklegged Tick in California
Ixodes pacificus	1980-2014	USA	-121.517	36.0154	Modeling Climate Suitability of the Western Blacklegged Tick in California
Ixodes pacificus	1980-2014	USA	-121.368	36.0035	Modeling Climate Suitability of the Western Blacklegged Tick in California
Ixodes pacificus	1980-2014	USA	-121.445	36.1136	Modeling Climate Suitability of the Western Blacklegged Tick in California
Ixodes pacificus	1980-2014	USA	-121.445	36.2772	Modeling Climate Suitability of the Western Blacklegged Tick in California
Ixodes pacificus	1980-2014	USA	-121.112	36.2028	Modeling Climate Suitability of the Western Blacklegged Tick in California
Ixodes pacificus	1980-2014	USA	-121.172	36.4794	Modeling Climate Suitability of the Western Blacklegged Tick in California
Ixodes pacificus	1980-2014	USA	-120.928	36.3843	Modeling Climate Suitability of the Western Blacklegged Tick in California
Ixodes pacificus	1980-2014	USA	-120.148	35.9203	Modeling Climate Suitability of the Western Blacklegged Tick in California
Ixodes pacificus	1980-2014	USA	-121.07	35.5663	Modeling Climate Suitability of the Western Blacklegged Tick in California
Ixodes pacificus	1980-2014	USA	-120.681	35.4622	Modeling Climate Suitability of the Western Blacklegged Tick in California
Ixodes pacificus	1980-2014	USA	-120.746	35.4116	Modeling Climate Suitability of the Western Blacklegged Tick in California
Ixodes pacificus	1980-2014	USA	-120.734	35.3105	Modeling Climate Suitability of the Western Blacklegged Tick in California
Ixodes pacificus	1980-2014	USA	-120.886	35.254	Modeling Climate Suitability of the Western Blacklegged Tick in California
Ixodes pacificus	1980-2014	USA	-120.49	35.2659	Modeling Climate Suitability of the Western Blacklegged Tick in California
Ixodes pacificus	1980-2014	USA	-120.514	34.674	Modeling Climate Suitability of the Western Blacklegged Tick in California
Ixodes pacificus	1980-2014	USA	-119.066	36.6252	Modeling Climate Suitability of the Western Blacklegged Tick in California
Ixodes pacificus	1980-2014	USA	-118.846	36.5359	Modeling Climate Suitability of the Western Blacklegged Tick in California
Ixodes pacificus	1980-2014	USA	-118.971	36.4824	Modeling Climate Suitability of the Western Blacklegged Tick in California
Ixodes pacificus	1980-2014	USA	-119.021	36.3843	Modeling Climate Suitability of the Western Blacklegged Tick in California
Ixodes pacificus	1980-2014	USA	-118.822	36.3396	Modeling Climate Suitability of the Western Blacklegged Tick in California
Ixodes pacificus	1980-2014	USA	-118.944	34.8584	Modeling Climate Suitability of the Western Blacklegged Tick in California
Ixodes pacificus	1980-2014	USA	-120.241	33.9453	Modeling Climate Suitability of the Western Blacklegged Tick in California
Ixodes pacificus	1980-2014	USA	-120.089	33.984	Modeling Climate Suitability of the Western Blacklegged Tick in California
Ixodes pacificus	1980-2014	USA	-120.068	33.9007	Modeling Climate Suitability of the Western Blacklegged Tick in California
Ixodes pacificus	1980-2014	USA	-120.25	34.4688	Modeling Climate Suitability of the Western Blacklegged Tick in California
Ixodes pacificus	1980-2014	USA	-120.095	34.5283	Modeling Climate Suitability of the Western Blacklegged Tick in California
Ixodes pacificus	1980-2014	USA	-119.979	34.555	Modeling Climate Suitability of the Western Blacklegged Tick in California
Ixodes pacificus	1980-2014	USA	-119.824	34.5283	Modeling Climate Suitability of the Western Blacklegged Tick in California
Ixodes pacificus	1980-2014	USA	-119.91	34.3796	Modeling Climate Suitability of the Western Blacklegged Tick in California
Ixodes pacificus	1980-2014	USA	-119.803	34.3885	Modeling Climate Suitability of the Western Blacklegged Tick in California
Ixodes pacificus	1980-2014	USA	-119.619	34.4331	Modeling Climate Suitability of the Western Blacklegged Tick in California
Ixodes pacificus	1980-2014	USA	-119.5	34.2784	Modeling Climate Suitability of the Western Blacklegged Tick in California
Ixodes pacificus	1980-2014	USA	-119.274	34.1803	Modeling Climate Suitability of the Western Blacklegged Tick in California
Ixodes pacificus	1980-2014	USA	-119.259	34.2457	Modeling Climate Suitability of the Western Blacklegged Tick in California
Ixodes pacificus	1980-2014	USA	-119.313	34.4837	Modeling Climate Suitability of the Western Blacklegged Tick in California
Ixodes pacificus	1980-2014	USA	-119.2	34.5431	Modeling Climate Suitability of the Western Blacklegged Tick in California
Ixodes pacificus	1980-2014	USA	-118.596	35.2094	Modeling Climate Suitability of the Western Blacklegged Tick in California
Ixodes pacificus	1980-2014	USA	-118.777	34.4599	Modeling Climate Suitability of the Western Blacklegged Tick in California
Ixodes pacificus	1980-2014	USA	-118.941	34.4658	Modeling Climate Suitability of the Western Blacklegged Tick in California
Ixodes pacificus	1980-2014	USA	-118.923	34.3201	Modeling Climate Suitability of the Western Blacklegged Tick in California
Ixodes pacificus	1980-2014	USA	-118.92	34.1922	Modeling Climate Suitability of the Western Blacklegged Tick in California
Ixodes pacificus	1980-2014	USA	-118.938	34.1416	Modeling Climate Suitability of the Western Blacklegged Tick in California
Ixodes pacificus	1980-2014	USA	-119.042	34.0643	Modeling Climate Suitability of the Western Blacklegged Tick in California
Ixodes pacificus	1980-2014	USA	-118.881	34.0554	Modeling Climate Suitability of the Western Blacklegged Tick in California
Ixodes pacificus	1980-2014	USA	-118.813	34.1446	Modeling Climate Suitability of the Western Blacklegged Tick in California
Ixodes pacificus	1980-2014	USA	-118.736	34.091	Modeling Climate Suitability of the Western Blacklegged Tick in California
Ixodes pacificus	1980-2014	USA	-118.688	34.1981	Modeling Climate Suitability of the Western Blacklegged Tick in California
Ixodes pacificus	1980-2014	USA	-118.545	34.1386	Modeling Climate Suitability of the Western Blacklegged Tick in California
Ixodes pacificus	1980-2014	USA	-118.581	34.0435	Modeling Climate Suitability of the Western Blacklegged Tick in California
Ixodes pacificus	1980-2014	USA	-118.313	34.1267	Modeling Climate Suitability of the Western Blacklegged Tick in California
Ixodes pacificus	1980-2014	USA	-118.162	34.4628	Modeling Climate Suitability of the Western Blacklegged Tick in California
Ixodes pacificus	1980-2014	USA	-118.227	34.442	Modeling Climate Suitability of the Western Blacklegged Tick in California
Ixodes pacificus	1980-2014	USA	-118.188	34.2606	Modeling Climate Suitability of the Western Blacklegged Tick in California
Ixodes pacificus	1980-2014	USA	-118.165	34.0821	Modeling Climate Suitability of the Western Blacklegged Tick in California
Ixodes pacificus	1980-2014	USA	-118.331	34.0256	Modeling Climate Suitability of the Western Blacklegged Tick in California
Ixodes pacificus	1980-2014	USA	-118.233	33.9275	Modeling Climate Suitability of the Western Blacklegged Tick in California
Ixodes pacificus	1980-2014	USA	-118.391	33.7371	Modeling Climate Suitability of the Western Blacklegged Tick in California
Ixodes pacificus	1980-2014	USA	-118.055	33.9661	Modeling Climate Suitability of the Western Blacklegged Tick in California
Ixodes pacificus	1980-2014	USA	-118.034	34.1743	Modeling Climate Suitability of the Western Blacklegged Tick in California
Ixodes pacificus	1980-2014	USA	-117.82	34.1238	Modeling Climate Suitability of the Western Blacklegged Tick in California
Ixodes pacificus	1980-2014	USA	-117.799	34.2308	Modeling Climate Suitability of the Western Blacklegged Tick in California
Ixodes pacificus	1980-2014	USA	-117.689	34.1595	Modeling Climate Suitability of the Western Blacklegged Tick in California
Ixodes pacificus	1980-2014	USA	-117.701	34.2576	Modeling Climate Suitability of the Western Blacklegged Tick in California
Ixodes pacificus	1980-2014	USA	-117.585	34.2427	Modeling Climate Suitability of the Western Blacklegged Tick in California
Ixodes pacificus	1980-2014	USA	-117.501	34.3379	Modeling Climate Suitability of the Western Blacklegged Tick in California
Ixodes pacificus	1980-2014	USA	-117.51	34.1862	Modeling Climate Suitability of the Western Blacklegged Tick in California
Ixodes pacificus	1980-2014	USA	-117.356	34.5015	Modeling Climate Suitability of the Western Blacklegged Tick in California
Ixodes pacificus	1980-2014	USA	-117.115	34.8882	Modeling Climate Suitability of the Western Blacklegged Tick in California
Ixodes pacificus	1980-2014	USA	-117.359	34.2011	Modeling Climate Suitability of the Western Blacklegged Tick in California
Ixodes pacificus	1980-2014	USA	-117.213	34.1981	Modeling Climate Suitability of the Western Blacklegged Tick in California
Ixodes pacificus	1980-2014	USA	-117.082	34.1029	Modeling Climate Suitability of the Western Blacklegged Tick in California
Ixodes pacificus	1980-2014	USA	-116.99	34.0881	Modeling Climate Suitability of the Western Blacklegged Tick in California
Ixodes pacificus	1980-2014	USA	-116.915	34.091	Modeling Climate Suitability of the Western Blacklegged Tick in California
Ixodes pacificus	1980-2014	USA	-116.951	34.2665	Modeling Climate Suitability of the Western Blacklegged Tick in California
Ixodes pacificus	1980-2014	USA	-118.355	33.3534	Modeling Climate Suitability of the Western Blacklegged Tick in California
Ixodes pacificus	1980-2014	USA	-118.322	33.3118	Modeling Climate Suitability of the Western Blacklegged Tick in California
Ixodes pacificus	1980-2014	USA	-117.825	33.5557	Modeling Climate Suitability of the Western Blacklegged Tick in California
Ixodes pacificus	1980-2014	USA	-117.823	33.4843	Modeling Climate Suitability of the Western Blacklegged Tick in California
Ixodes pacificus	1980-2014	USA	-117.701	33.6003	Modeling Climate Suitability of the Western Blacklegged Tick in California
Ixodes pacificus	1980-2014	USA	-117.573	33.5586	Modeling Climate Suitability of the Western Blacklegged Tick in California
Ixodes pacificus	1980-2014	USA	-117.463	33.6449	Modeling Climate Suitability of the Western Blacklegged Tick in California
Ixodes pacificus	1980-2014	USA	-117.593	33.7431	Modeling Climate Suitability of the Western Blacklegged Tick in California
Ixodes pacificus	1980-2014	USA	-117.516	33.8412	Modeling Climate Suitability of the Western Blacklegged Tick in California
Ixodes pacificus	1980-2014	USA	-117.287	33.52	Modeling Climate Suitability of the Western Blacklegged Tick in California
Ixodes pacificus	1980-2014	USA	-117.311	33.3772	Modeling Climate Suitability of the Western Blacklegged Tick in California
Ixodes pacificus	1980-2014	USA	-117.391	33.4426	Modeling Climate Suitability of the Western Blacklegged Tick in California
Ixodes pacificus	1980-2014	USA	-117.486	33.3415	Modeling Climate Suitability of the Western Blacklegged Tick in California
Ixodes pacificus	1980-2014	USA	-117.338	33.2939	Modeling Climate Suitability of the Western Blacklegged Tick in California
Ixodes pacificus	1980-2014	USA	-116.868	33.3534	Modeling Climate Suitability of the Western Blacklegged Tick in California
Ixodes pacificus	1980-2014	USA	-116.743	33.7698	Modeling Climate Suitability of the Western Blacklegged Tick in California
Ixodes pacificus	1980-2014	USA	-116.796	33.7341	Modeling Climate Suitability of the Western Blacklegged Tick in California
Ixodes pacificus	1980-2014	USA	-116.707	33.6598	Modeling Climate Suitability of the Western Blacklegged Tick in California
Ixodes pacificus	1980-2014	USA	-116.612	33.6508	Modeling Climate Suitability of the Western Blacklegged Tick in California
Ixodes pacificus	1980-2014	USA	-116.612	33.0798	Modeling Climate Suitability of the Western Blacklegged Tick in California
Ixodes pacificus	1980-2014	USA	-116.493	33.0203	Modeling Climate Suitability of the Western Blacklegged Tick in California
Ixodes pacificus	1980-2014	USA	-116.535	32.9727	Modeling Climate Suitability of the Western Blacklegged Tick in California
Ixodes pacificus	1980-2014	USA	-116.526	32.8686	Modeling Climate Suitability of the Western Blacklegged Tick in California
Ixodes pacificus	1980-2014	USA	-116.484	32.711	Modeling Climate Suitability of the Western Blacklegged Tick in California
Ixodes pacificus	1980-2014	USA	-118.352	36.7709	Modeling Climate Suitability of the Western Blacklegged Tick in California
Ixodes pacificus	1980-2014	USA	-119.429	37.3063	Modeling Climate Suitability of the Western Blacklegged Tick in California
Ixodes pacificus	1980-2014	USA	-119.482	37.1546	Modeling Climate Suitability of the Western Blacklegged Tick in California
Ixodes pacificus	1980-2014	USA	-119.568	37.2647	Modeling Climate Suitability of the Western Blacklegged Tick in California
Ixodes pacificus	1980-2014	USA	-119.625	37.345	Modeling Climate Suitability of the Western Blacklegged Tick in California
Ixodes pacificus	1980-2014	USA	-119.762	37.3509	Modeling Climate Suitability of the Western Blacklegged Tick in California
Ixodes pacificus	1980-2014	USA	-119.681	37.5234	Modeling Climate Suitability of the Western Blacklegged Tick in California
Ixodes pacificus	1980-2014	USA	-119.673	37.7049	Modeling Climate Suitability of the Western Blacklegged Tick in California
Ixodes pacificus	1980-2014	USA	-119.768	37.7316	Modeling Climate Suitability of the Western Blacklegged Tick in California
Ixodes pacificus	1980-2014	USA	-119.78	37.6245	Modeling Climate Suitability of the Western Blacklegged Tick in California
Ixodes pacificus	1980-2014	USA	-119.854	37.6632	Modeling Climate Suitability of the Western Blacklegged Tick in California
Ixodes pacificus	1980-2014	USA	-119.937	37.6543	Modeling Climate Suitability of the Western Blacklegged Tick in California
Ixodes pacificus	1980-2014	USA	-119.931	37.5502	Modeling Climate Suitability of the Western Blacklegged Tick in California
Ixodes pacificus	1980-2014	USA	-119.982	37.4907	Modeling Climate Suitability of the Western Blacklegged Tick in California
Ixodes pacificus	1980-2014	USA	-120.029	37.6008	Modeling Climate Suitability of the Western Blacklegged Tick in California
Ixodes pacificus	1980-2014	USA	-120.134	37.5621	Modeling Climate Suitability of the Western Blacklegged Tick in California
Ixodes pacificus	1980-2014	USA	-120.032	37.4163	Modeling Climate Suitability of the Western Blacklegged Tick in California
Ixodes pacificus	1980-2014	USA	-119.824	37.9339	Modeling Climate Suitability of the Western Blacklegged Tick in California
Ixodes pacificus	1980-2014	USA	-120.196	37.7049	Modeling Climate Suitability of the Western Blacklegged Tick in California
Ixodes pacificus	1980-2014	USA	-120.363	37.7405	Modeling Climate Suitability of the Western Blacklegged Tick in California
Ixodes pacificus	1980-2014	USA	-120.386	37.9398	Modeling Climate Suitability of the Western Blacklegged Tick in California
Ixodes pacificus	1980-2014	USA	-120.366	37.9993	Modeling Climate Suitability of the Western Blacklegged Tick in California
Ixodes pacificus	1980-2014	USA	-120.279	38.0647	Modeling Climate Suitability of the Western Blacklegged Tick in California
Ixodes pacificus	1980-2014	USA	-120.196	38.0647	Modeling Climate Suitability of the Western Blacklegged Tick in California
Ixodes pacificus	1980-2014	USA	-120.264	38.2521	Modeling Climate Suitability of the Western Blacklegged Tick in California
Ixodes pacificus	1980-2014	USA	-120.446	38.041	Modeling Climate Suitability of the Western Blacklegged Tick in California
Ixodes pacificus	1980-2014	USA	-120.526	38.035	Modeling Climate Suitability of the Western Blacklegged Tick in California
Ixodes pacificus	1980-2014	USA	-120.642	38.0499	Modeling Climate Suitability of the Western Blacklegged Tick in California
Ixodes pacificus	1980-2014	USA	-120.482	37.9666	Modeling Climate Suitability of the Western Blacklegged Tick in California
Ixodes pacificus	1980-2014	USA	-120.978	38.1629	Modeling Climate Suitability of the Western Blacklegged Tick in California
Ixodes pacificus	1980-2014	USA	-120.993	38.2789	Modeling Climate Suitability of the Western Blacklegged Tick in California
Ixodes pacificus	1980-2014	USA	-121.023	38.3889	Modeling Climate Suitability of the Western Blacklegged Tick in California
Ixodes pacificus	1980-2014	USA	-120.847	38.2402	Modeling Climate Suitability of the Western Blacklegged Tick in California
Ixodes pacificus	1980-2014	USA	-120.838	38.3652	Modeling Climate Suitability of the Western Blacklegged Tick in California
Ixodes pacificus	1980-2014	USA	-120.714	38.2967	Modeling Climate Suitability of the Western Blacklegged Tick in California
Ixodes pacificus	1980-2014	USA	-120.63	38.3919	Modeling Climate Suitability of the Western Blacklegged Tick in California
Ixodes pacificus	1980-2014	USA	-120.488	38.4514	Modeling Climate Suitability of the Western Blacklegged Tick in California
Ixodes pacificus	1980-2014	USA	-120.535	38.2551	Modeling Climate Suitability of the Western Blacklegged Tick in California
Ixodes pacificus	1980-2014	USA	-120.476	38.3592	Modeling Climate Suitability of the Western Blacklegged Tick in California
Ixodes pacificus	1980-2014	USA	-120.69	38.1748	Modeling Climate Suitability of the Western Blacklegged Tick in California
Ixodes pacificus	1980-2014	USA	-121.204	39.4002	Modeling Climate Suitability of the Western Blacklegged Tick in California
Ixodes pacificus	1980-2014	USA	-121.115	39.424	Modeling Climate Suitability of the Western Blacklegged Tick in California
Ixodes pacificus	1980-2014	USA	-121.038	39.424	Modeling Climate Suitability of the Western Blacklegged Tick in California
Ixodes pacificus	1980-2014	USA	-120.978	39.5281	Modeling Climate Suitability of the Western Blacklegged Tick in California
Ixodes pacificus	1980-2014	USA	-120.862	39.5281	Modeling Climate Suitability of the Western Blacklegged Tick in California
Ixodes pacificus	1980-2014	USA	-120.755	39.5668	Modeling Climate Suitability of the Western Blacklegged Tick in California
Ixodes pacificus	1980-2014	USA	-120.705	39.3675	Modeling Climate Suitability of the Western Blacklegged Tick in California
Ixodes pacificus	1980-2014	USA	-120.907	39.4091	Modeling Climate Suitability of the Western Blacklegged Tick in California
Ixodes pacificus	1980-2014	USA	-120.963	39.3378	Modeling Climate Suitability of the Western Blacklegged Tick in California
Ixodes pacificus	1980-2014	USA	-121.005	39.2872	Modeling Climate Suitability of the Western Blacklegged Tick in California
Ixodes pacificus	1980-2014	USA	-120.987	39.2039	Modeling Climate Suitability of the Western Blacklegged Tick in California
Ixodes pacificus	1980-2014	USA	-120.859	39.2961	Modeling Climate Suitability of the Western Blacklegged Tick in California
Ixodes pacificus	1980-2014	USA	-120.743	39.2307	Modeling Climate Suitability of the Western Blacklegged Tick in California
Ixodes pacificus	1980-2014	USA	-120.776	39.1771	Modeling Climate Suitability of the Western Blacklegged Tick in California
Ixodes pacificus	1980-2014	USA	-120.862	39.1206	Modeling Climate Suitability of the Western Blacklegged Tick in California
Ixodes pacificus	1980-2014	USA	-120.957	39.1087	Modeling Climate Suitability of the Western Blacklegged Tick in California
Ixodes pacificus	1980-2014	USA	-121.059	39.0492	Modeling Climate Suitability of the Western Blacklegged Tick in California
Ixodes pacificus	1980-2014	USA	-120.981	39.0017	Modeling Climate Suitability of the Western Blacklegged Tick in California
Ixodes pacificus	1980-2014	USA	-120.874	38.9422	Modeling Climate Suitability of the Western Blacklegged Tick in California
Ixodes pacificus	1980-2014	USA	-120.767	39.0225	Modeling Climate Suitability of the Western Blacklegged Tick in California
Ixodes pacificus	1980-2014	USA	-120.702	38.9422	Modeling Climate Suitability of the Western Blacklegged Tick in California
Ixodes pacificus	1980-2014	USA	-120.764	38.8916	Modeling Climate Suitability of the Western Blacklegged Tick in California
Ixodes pacificus	1980-2014	USA	-120.833	38.844	Modeling Climate Suitability of the Western Blacklegged Tick in California
Ixodes pacificus	1980-2014	USA	-120.96	38.9095	Modeling Climate Suitability of the Western Blacklegged Tick in California
Ixodes pacificus	1980-2014	USA	-121.035	38.8886	Modeling Climate Suitability of the Western Blacklegged Tick in California
Ixodes pacificus	1980-2014	USA	-121.124	38.8559	Modeling Climate Suitability of the Western Blacklegged Tick in California
Ixodes pacificus	1980-2014	USA	-121.097	38.7667	Modeling Climate Suitability of the Western Blacklegged Tick in California
Ixodes pacificus	1980-2014	USA	-121.139	38.6566	Modeling Climate Suitability of the Western Blacklegged Tick in California
Ixodes pacificus	1980-2014	USA	-121.228	38.6447	Modeling Climate Suitability of the Western Blacklegged Tick in California
Ixodes pacificus	1980-2014	USA	-120.999	38.7013	Modeling Climate Suitability of the Western Blacklegged Tick in California
Ixodes pacificus	1980-2014	USA	-120.996	38.7845	Modeling Climate Suitability of the Western Blacklegged Tick in California
Ixodes pacificus	1980-2014	USA	-120.743	38.7369	Modeling Climate Suitability of the Western Blacklegged Tick in California
Ixodes pacificus	1980-2014	USA	-120.797	38.6834	Modeling Climate Suitability of the Western Blacklegged Tick in California
Ixodes pacificus	1980-2014	USA	-120.681	38.6894	Modeling Climate Suitability of the Western Blacklegged Tick in California
Ixodes pacificus	1980-2014	USA	-120.538	38.6894	Modeling Climate Suitability of the Western Blacklegged Tick in California
Ixodes pacificus	1980-2014	USA	-120.41	38.7845	Modeling Climate Suitability of the Western Blacklegged Tick in California
Ixodes pacificus	1980-2014	USA	-120.957	39.9118	Modeling Climate Suitability of the Western Blacklegged Tick in California
Ixodes pacificus	1980-2014	USA	-120.836	39.9653	Modeling Climate Suitability of the Western Blacklegged Tick in California
Ixodes pacificus	1980-2014	USA	-120.812	39.3913	Modeling Climate Suitability of the Western Blacklegged Tick in California
Ixodes pacificus	1980-2014	USA	-121.404	38.7756	Modeling Climate Suitability of the Western Blacklegged Tick in California
Ixodes pacificus	2016-2018	USA	-117.048	48.1933	Predicting the current and future distribution of the western black-legged tick, Ixodes pacificus, across the Western US using citizen science collections
Ixodes pacificus	2016-2018	USA	-120.57	47.6127	Predicting the current and future distribution of the western black-legged tick, Ixodes pacificus, across the Western US using citizen science collections
Ixodes pacificus	2016-2018	USA	-120.713	47.6127	Predicting the current and future distribution of the western black-legged tick, Ixodes pacificus, across the Western US using citizen science collections
Ixodes pacificus	2016-2018	USA	-120.779	46.7466	Predicting the current and future distribution of the western black-legged tick, Ixodes pacificus, across the Western US using citizen science collections
Ixodes pacificus	2016-2018	USA	-122.169	47.5556	Predicting the current and future distribution of the western black-legged tick, Ixodes pacificus, across the Western US using citizen science collections
Ixodes pacificus	2016-2018	USA	-122.283	47.5842	Predicting the current and future distribution of the western black-legged tick, Ixodes pacificus, across the Western US using citizen science collections
Ixodes pacificus	2016-2018	USA	-122.588	47.7746	Predicting the current and future distribution of the western black-legged tick, Ixodes pacificus, across the Western US using citizen science collections
Ixodes pacificus	2016-2018	USA	-123.302	48.0791	Predicting the current and future distribution of the western black-legged tick, Ixodes pacificus, across the Western US using citizen science collections
Ixodes pacificus	2016-2018	USA	-123.559	47.47	Predicting the current and future distribution of the western black-legged tick, Ixodes pacificus, across the Western US using citizen science collections
Ixodes pacificus	2016-2018	USA	-123.263	47.3177	Predicting the current and future distribution of the western black-legged tick, Ixodes pacificus, across the Western US using citizen science collections
Ixodes pacificus	2016-2018	USA	-123.197	47.1083	Predicting the current and future distribution of the western black-legged tick, Ixodes pacificus, across the Western US using citizen science collections
Ixodes pacificus	2016-2018	USA	-123.006	46.9846	Predicting the current and future distribution of the western black-legged tick, Ixodes pacificus, across the Western US using citizen science collections
Ixodes pacificus	2016-2018	USA	-122.645	46.699	Predicting the current and future distribution of the western black-legged tick, Ixodes pacificus, across the Western US using citizen science collections
Ixodes pacificus	2016-2018	USA	-121.131	45.7377	Predicting the current and future distribution of the western black-legged tick, Ixodes pacificus, across the Western US using citizen science collections
Ixodes pacificus	2016-2018	USA	-121.274	45.7092	Predicting the current and future distribution of the western black-legged tick, Ixodes pacificus, across the Western US using citizen science collections
Ixodes pacificus	2016-2018	USA	-121.407	45.7092	Predicting the current and future distribution of the western black-legged tick, Ixodes pacificus, across the Western US using citizen science collections
Ixodes pacificus	2016-2018	USA	-121.503	45.7948	Predicting the current and future distribution of the western black-legged tick, Ixodes pacificus, across the Western US using citizen science collections
Ixodes pacificus	2016-2018	USA	-121.379	45.5474	Predicting the current and future distribution of the western black-legged tick, Ixodes pacificus, across the Western US using citizen science collections
Ixodes pacificus	2016-2018	USA	-121.541	45.5474	Predicting the current and future distribution of the western black-legged tick, Ixodes pacificus, across the Western US using citizen science collections
Ixodes pacificus	2016-2018	USA	-121.693	45.6997	Predicting the current and future distribution of the western black-legged tick, Ixodes pacificus, across the Western US using citizen science collections
Ixodes pacificus	2016-2018	USA	-123.14	46.0899	Predicting the current and future distribution of the western black-legged tick, Ixodes pacificus, across the Western US using citizen science collections
Ixodes pacificus	2016-2018	USA	-122.769	45.5664	Predicting the current and future distribution of the western black-legged tick, Ixodes pacificus, across the Western US using citizen science collections
Ixodes pacificus	2016-2018	USA	-123.216	45.5569	Predicting the current and future distribution of the western black-legged tick, Ixodes pacificus, across the Western US using citizen science collections
Ixodes pacificus	2016-2018	USA	-122.588	45.3475	Predicting the current and future distribution of the western black-legged tick, Ixodes pacificus, across the Western US using citizen science collections
Ixodes pacificus	2016-2018	USA	-122.407	45.2809	Predicting the current and future distribution of the western black-legged tick, Ixodes pacificus, across the Western US using citizen science collections
Ixodes pacificus	2016-2018	USA	-123.321	45.2523	Predicting the current and future distribution of the western black-legged tick, Ixodes pacificus, across the Western US using citizen science collections
Ixodes pacificus	2016-2018	USA	-123.568	45.1952	Predicting the current and future distribution of the western black-legged tick, Ixodes pacificus, across the Western US using citizen science collections
Ixodes pacificus	2016-2018	USA	-123.501	44.824	Predicting the current and future distribution of the western black-legged tick, Ixodes pacificus, across the Western US using citizen science collections
Ixodes pacificus	2016-2018	USA	-124.025	44.6241	Predicting the current and future distribution of the western black-legged tick, Ixodes pacificus, across the Western US using citizen science collections
Ixodes pacificus	2016-2018	USA	-124.063	43.8913	Predicting the current and future distribution of the western black-legged tick, Ixodes pacificus, across the Western US using citizen science collections
Ixodes pacificus	2016-2018	USA	-124.301	43.1584	Predicting the current and future distribution of the western black-legged tick, Ixodes pacificus, across the Western US using citizen science collections
Ixodes pacificus	2016-2018	USA	-124.329	42.4826	Predicting the current and future distribution of the western black-legged tick, Ixodes pacificus, across the Western US using citizen science collections
Ixodes pacificus	2016-2018	USA	-123.501	43.4344	Predicting the current and future distribution of the western black-legged tick, Ixodes pacificus, across the Western US using citizen science collections
Ixodes pacificus	2016-2018	USA	-123.368	43.3773	Predicting the current and future distribution of the western black-legged tick, Ixodes pacificus, across the Western US using citizen science collections
Ixodes pacificus	2016-2018	USA	-123.444	43.6914	Predicting the current and future distribution of the western black-legged tick, Ixodes pacificus, across the Western US using citizen science collections
Ixodes pacificus	2016-2018	USA	-123.425	43.8818	Predicting the current and future distribution of the western black-legged tick, Ixodes pacificus, across the Western US using citizen science collections
Ixodes pacificus	2016-2018	USA	-123.273	43.9484	Predicting the current and future distribution of the western black-legged tick, Ixodes pacificus, across the Western US using citizen science collections
Ixodes pacificus	2016-2018	USA	-123.349	44.1102	Predicting the current and future distribution of the western black-legged tick, Ixodes pacificus, across the Western US using citizen science collections
Ixodes pacificus	2016-2018	USA	-123.425	44.1958	Predicting the current and future distribution of the western black-legged tick, Ixodes pacificus, across the Western US using citizen science collections
Ixodes pacificus	2016-2018	USA	-122.968	44.3862	Predicting the current and future distribution of the western black-legged tick, Ixodes pacificus, across the Western US using citizen science collections
Ixodes pacificus	2016-2018	USA	-122.949	44.015	Predicting the current and future distribution of the western black-legged tick, Ixodes pacificus, across the Western US using citizen science collections
Ixodes pacificus	2016-2018	USA	-123.159	43.8532	Predicting the current and future distribution of the western black-legged tick, Ixodes pacificus, across the Western US using citizen science collections
Ixodes pacificus	2016-2018	USA	-122.997	43.2441	Predicting the current and future distribution of the western black-legged tick, Ixodes pacificus, across the Western US using citizen science collections
Ixodes pacificus	2016-2018	USA	-123.006	42.9014	Predicting the current and future distribution of the western black-legged tick, Ixodes pacificus, across the Western US using citizen science collections
Ixodes pacificus	2016-2018	USA	-123.13	43.0156	Predicting the current and future distribution of the western black-legged tick, Ixodes pacificus, across the Western US using citizen science collections
Ixodes pacificus	2016-2018	USA	-123.34	43.0537	Predicting the current and future distribution of the western black-legged tick, Ixodes pacificus, across the Western US using citizen science collections
Ixodes pacificus	2016-2018	USA	-123.168	43.1298	Predicting the current and future distribution of the western black-legged tick, Ixodes pacificus, across the Western US using citizen science collections
Ixodes pacificus	2016-2018	USA	-123.463	43.0251	Predicting the current and future distribution of the western black-legged tick, Ixodes pacificus, across the Western US using citizen science collections
Ixodes pacificus	2016-2018	USA	-123.501	43.1679	Predicting the current and future distribution of the western black-legged tick, Ixodes pacificus, across the Western US using citizen science collections
Ixodes pacificus	2016-2018	USA	-123.302	42.8633	Predicting the current and future distribution of the western black-legged tick, Ixodes pacificus, across the Western US using citizen science collections
Ixodes pacificus	2016-2018	USA	-123.406	42.7301	Predicting the current and future distribution of the western black-legged tick, Ixodes pacificus, across the Western US using citizen science collections
Ixodes pacificus	2016-2018	USA	-123.578	42.7872	Predicting the current and future distribution of the western black-legged tick, Ixodes pacificus, across the Western US using citizen science collections
Ixodes pacificus	2016-2018	USA	-123.168	42.5968	Predicting the current and future distribution of the western black-legged tick, Ixodes pacificus, across the Western US using citizen science collections
Ixodes pacificus	2016-2018	USA	-123.13	42.4255	Predicting the current and future distribution of the western black-legged tick, Ixodes pacificus, across the Western US using citizen science collections
Ixodes pacificus	2016-2018	USA	-123.321	42.2923	Predicting the current and future distribution of the western black-legged tick, Ixodes pacificus, across the Western US using citizen science collections
Ixodes pacificus	2016-2018	USA	-123.216	42.1685	Predicting the current and future distribution of the western black-legged tick, Ixodes pacificus, across the Western US using citizen science collections
Ixodes pacificus	2016-2018	USA	-122.883	42.3303	Predicting the current and future distribution of the western black-legged tick, Ixodes pacificus, across the Western US using citizen science collections
Ixodes pacificus	2016-2018	USA	-122.711	42.692	Predicting the current and future distribution of the western black-legged tick, Ixodes pacificus, across the Western US using citizen science collections
Ixodes pacificus	2016-2018	USA	-122.302	42.5017	Predicting the current and future distribution of the western black-legged tick, Ixodes pacificus, across the Western US using citizen science collections
Ixodes pacificus	2016-2018	USA	-122.664	42.2085	Predicting the current and future distribution of the western black-legged tick, Ixodes pacificus, across the Western US using citizen science collections
Ixodes pacificus	2016-2018	USA	-122.588	42.1229	Predicting the current and future distribution of the western black-legged tick, Ixodes pacificus, across the Western US using citizen science collections
Ixodes pacificus	2016-2018	USA	-122.454	42.1514	Predicting the current and future distribution of the western black-legged tick, Ixodes pacificus, across the Western US using citizen science collections
Ixodes pacificus	2016-2018	USA	-122.283	42.0086	Predicting the current and future distribution of the western black-legged tick, Ixodes pacificus, across the Western US using citizen science collections
Ixodes pacificus	2016-2018	USA	-122.987	42.0467	Predicting the current and future distribution of the western black-legged tick, Ixodes pacificus, across the Western US using citizen science collections
Ixodes pacificus	2016-2018	USA	-123.52	41.9706	Predicting the current and future distribution of the western black-legged tick, Ixodes pacificus, across the Western US using citizen science collections
Ixodes pacificus	2016-2018	USA	-124.187	42.0372	Predicting the current and future distribution of the western black-legged tick, Ixodes pacificus, across the Western US using citizen science collections
Ixodes pacificus	2016-2018	USA	-123.511	41.2853	Predicting the current and future distribution of the western black-legged tick, Ixodes pacificus, across the Western US using citizen science collections
Ixodes pacificus	2016-2018	USA	-123.844	41.1425	Predicting the current and future distribution of the western black-legged tick, Ixodes pacificus, across the Western US using citizen science collections
Ixodes pacificus	2016-2018	USA	-124.111	41.0759	Predicting the current and future distribution of the western black-legged tick, Ixodes pacificus, across the Western US using citizen science collections
Ixodes pacificus	2016-2018	USA	-124.034	40.8665	Predicting the current and future distribution of the western black-legged tick, Ixodes pacificus, across the Western US using citizen science collections
Ixodes pacificus	2016-2018	USA	-124.092	40.7523	Predicting the current and future distribution of the western black-legged tick, Ixodes pacificus, across the Western US using citizen science collections
Ixodes pacificus	2016-2018	USA	-123.501	40.7904	Predicting the current and future distribution of the western black-legged tick, Ixodes pacificus, across the Western US using citizen science collections
Ixodes pacificus	2016-2018	USA	-122.359	41.5232	Predicting the current and future distribution of the western black-legged tick, Ixodes pacificus, across the Western US using citizen science collections
Ixodes pacificus	2016-2018	USA	-122.35	41.3614	Predicting the current and future distribution of the western black-legged tick, Ixodes pacificus, across the Western US using citizen science collections
Ixodes pacificus	2016-2018	USA	-122.34	40.8665	Predicting the current and future distribution of the western black-legged tick, Ixodes pacificus, across the Western US using citizen science collections
Ixodes pacificus	2016-2018	USA	-122.416	40.6095	Predicting the current and future distribution of the western black-legged tick, Ixodes pacificus, across the Western US using citizen science collections
Ixodes pacificus	2016-2018	USA	-123.939	40.4096	Predicting the current and future distribution of the western black-legged tick, Ixodes pacificus, across the Western US using citizen science collections
Ixodes pacificus	2016-2018	USA	-123.958	40.3145	Predicting the current and future distribution of the western black-legged tick, Ixodes pacificus, across the Western US using citizen science collections
Ixodes pacificus	2016-2018	USA	-123.644	40.5524	Predicting the current and future distribution of the western black-legged tick, Ixodes pacificus, across the Western US using citizen science collections
Ixodes pacificus	2016-2018	USA	-124.263	40.2954	Predicting the current and future distribution of the western black-legged tick, Ixodes pacificus, across the Western US using citizen science collections
Ixodes pacificus	2016-2018	USA	-123.92	40.1812	Predicting the current and future distribution of the western black-legged tick, Ixodes pacificus, across the Western US using citizen science collections
Ixodes pacificus	2016-2018	USA	-123.682	40.1431	Predicting the current and future distribution of the western black-legged tick, Ixodes pacificus, across the Western US using citizen science collections
Ixodes pacificus	2016-2018	USA	-123.53	40.048	Predicting the current and future distribution of the western black-legged tick, Ixodes pacificus, across the Western US using citizen science collections
Ixodes pacificus	2016-2018	USA	-123.406	39.8386	Predicting the current and future distribution of the western black-legged tick, Ixodes pacificus, across the Western US using citizen science collections
Ixodes pacificus	2016-2018	USA	-123.539	39.8005	Predicting the current and future distribution of the western black-legged tick, Ixodes pacificus, across the Western US using citizen science collections
Ixodes pacificus	2016-2018	USA	-123.625	39.6958	Predicting the current and future distribution of the western black-legged tick, Ixodes pacificus, across the Western US using citizen science collections
Ixodes pacificus	2016-2018	USA	-123.159	39.7529	Predicting the current and future distribution of the western black-legged tick, Ixodes pacificus, across the Western US using citizen science collections
Ixodes pacificus	2016-2018	USA	-121.703	39.9338	Predicting the current and future distribution of the western black-legged tick, Ixodes pacificus, across the Western US using citizen science collections
Ixodes pacificus	2016-2018	USA	-121.284	39.9338	Predicting the current and future distribution of the western black-legged tick, Ixodes pacificus, across the Western US using citizen science collections
Ixodes pacificus	2016-2018	USA	-121.369	39.6197	Predicting the current and future distribution of the western black-legged tick, Ixodes pacificus, across the Western US using citizen science collections
Ixodes pacificus	2016-2018	USA	-121.217	39.6006	Predicting the current and future distribution of the western black-legged tick, Ixodes pacificus, across the Western US using citizen science collections
Ixodes pacificus	2016-2018	USA	-121.17	39.4198	Predicting the current and future distribution of the western black-legged tick, Ixodes pacificus, across the Western US using citizen science collections
Ixodes pacificus	2016-2018	USA	-120.989	39.4293	Predicting the current and future distribution of the western black-legged tick, Ixodes pacificus, across the Western US using citizen science collections
Ixodes pacificus	2016-2018	USA	-121.074	39.3436	Predicting the current and future distribution of the western black-legged tick, Ixodes pacificus, across the Western US using citizen science collections
Ixodes pacificus	2016-2018	USA	-120.922	39.2675	Predicting the current and future distribution of the western black-legged tick, Ixodes pacificus, across the Western US using citizen science collections
Ixodes pacificus	2016-2018	USA	-121.008	39.2009	Predicting the current and future distribution of the western black-legged tick, Ixodes pacificus, across the Western US using citizen science collections
Ixodes pacificus	2016-2018	USA	-121.017	39.0676	Predicting the current and future distribution of the western black-legged tick, Ixodes pacificus, across the Western US using citizen science collections
Ixodes pacificus	2016-2018	USA	-120.913	38.9629	Predicting the current and future distribution of the western black-legged tick, Ixodes pacificus, across the Western US using citizen science collections
Ixodes pacificus	2016-2018	USA	-120.76	38.9153	Predicting the current and future distribution of the western black-legged tick, Ixodes pacificus, across the Western US using citizen science collections
Ixodes pacificus	2016-2018	USA	-120.618	38.7821	Predicting the current and future distribution of the western black-legged tick, Ixodes pacificus, across the Western US using citizen science collections
Ixodes pacificus	2016-2018	USA	-120.665	38.6584	Predicting the current and future distribution of the western black-legged tick, Ixodes pacificus, across the Western US using citizen science collections
Ixodes pacificus	2016-2018	USA	-120.913	38.6393	Predicting the current and future distribution of the western black-legged tick, Ixodes pacificus, across the Western US using citizen science collections
Ixodes pacificus	2016-2018	USA	-120.303	38.2586	Predicting the current and future distribution of the western black-legged tick, Ixodes pacificus, across the Western US using citizen science collections
Ixodes pacificus	2016-2018	USA	-120.38	38.173	Predicting the current and future distribution of the western black-legged tick, Ixodes pacificus, across the Western US using citizen science collections
Ixodes pacificus	2016-2018	USA	-120.37	38.0492	Predicting the current and future distribution of the western black-legged tick, Ixodes pacificus, across the Western US using citizen science collections
Ixodes pacificus	2016-2018	USA	-120.341	37.9445	Predicting the current and future distribution of the western black-legged tick, Ixodes pacificus, across the Western US using citizen science collections
Ixodes pacificus	2016-2018	USA	-121.484	38.6584	Predicting the current and future distribution of the western black-legged tick, Ixodes pacificus, across the Western US using citizen science collections
Ixodes pacificus	2016-2018	USA	-123.378	39.3532	Predicting the current and future distribution of the western black-legged tick, Ixodes pacificus, across the Western US using citizen science collections
Ixodes pacificus	2016-2018	USA	-123.292	39.4388	Predicting the current and future distribution of the western black-legged tick, Ixodes pacificus, across the Western US using citizen science collections
Ixodes pacificus	2016-2018	USA	-123.14	39.3341	Predicting the current and future distribution of the western black-legged tick, Ixodes pacificus, across the Western US using citizen science collections
Ixodes pacificus	2016-2018	USA	-123.016	39.3246	Predicting the current and future distribution of the western black-legged tick, Ixodes pacificus, across the Western US using citizen science collections
Ixodes pacificus	2016-2018	USA	-123.168	39.1818	Predicting the current and future distribution of the western black-legged tick, Ixodes pacificus, across the Western US using citizen science collections
Ixodes pacificus	2016-2018	USA	-123.749	39.3627	Predicting the current and future distribution of the western black-legged tick, Ixodes pacificus, across the Western US using citizen science collections
Ixodes pacificus	2016-2018	USA	-123.768	39.258	Predicting the current and future distribution of the western black-legged tick, Ixodes pacificus, across the Western US using citizen science collections
Ixodes pacificus	2016-2018	USA	-123.635	39.2675	Predicting the current and future distribution of the western black-legged tick, Ixodes pacificus, across the Western US using citizen science collections
Ixodes pacificus	2016-2018	USA	-123.635	39.1628	Predicting the current and future distribution of the western black-legged tick, Ixodes pacificus, across the Western US using citizen science collections
Ixodes pacificus	2016-2018	USA	-123.52	39.2009	Predicting the current and future distribution of the western black-legged tick, Ixodes pacificus, across the Western US using citizen science collections
Ixodes pacificus	2016-2018	USA	-123.511	39.0867	Predicting the current and future distribution of the western black-legged tick, Ixodes pacificus, across the Western US using citizen science collections
Ixodes pacificus	2016-2018	USA	-123.387	39.0296	Predicting the current and future distribution of the western black-legged tick, Ixodes pacificus, across the Western US using citizen science collections
Ixodes pacificus	2016-2018	USA	-123.283	38.9439	Predicting the current and future distribution of the western black-legged tick, Ixodes pacificus, across the Western US using citizen science collections
Ixodes pacificus	2016-2018	USA	-123.644	38.9249	Predicting the current and future distribution of the western black-legged tick, Ixodes pacificus, across the Western US using citizen science collections
Ixodes pacificus	2016-2018	USA	-123.559	38.8773	Predicting the current and future distribution of the western black-legged tick, Ixodes pacificus, across the Western US using citizen science collections
Ixodes pacificus	2016-2018	USA	-123.52	38.7631	Predicting the current and future distribution of the western black-legged tick, Ixodes pacificus, across the Western US using citizen science collections
Ixodes pacificus	2016-2018	USA	-123.387	38.725	Predicting the current and future distribution of the western black-legged tick, Ixodes pacificus, across the Western US using citizen science collections
Ixodes pacificus	2016-2018	USA	-123.311	38.5441	Predicting the current and future distribution of the western black-legged tick, Ixodes pacificus, across the Western US using citizen science collections
Ixodes pacificus	2016-2018	USA	-123.197	38.5251	Predicting the current and future distribution of the western black-legged tick, Ixodes pacificus, across the Western US using citizen science collections
Ixodes pacificus	2016-2018	USA	-123.026	38.5061	Predicting the current and future distribution of the western black-legged tick, Ixodes pacificus, across the Western US using citizen science collections
Ixodes pacificus	2016-2018	USA	-123.083	38.4204	Predicting the current and future distribution of the western black-legged tick, Ixodes pacificus, across the Western US using citizen science collections
Ixodes pacificus	2016-2018	USA	-123.006	38.2967	Predicting the current and future distribution of the western black-legged tick, Ixodes pacificus, across the Western US using citizen science collections
Ixodes pacificus	2016-2018	USA	-122.959	38.4109	Predicting the current and future distribution of the western black-legged tick, Ixodes pacificus, across the Western US using citizen science collections
Ixodes pacificus	2016-2018	USA	-122.835	38.4299	Predicting the current and future distribution of the western black-legged tick, Ixodes pacificus, across the Western US using citizen science collections
Ixodes pacificus	2016-2018	USA	-122.711	38.3538	Predicting the current and future distribution of the western black-legged tick, Ixodes pacificus, across the Western US using citizen science collections
Ixodes pacificus	2016-2018	USA	-122.769	38.5917	Predicting the current and future distribution of the western black-legged tick, Ixodes pacificus, across the Western US using citizen science collections
Ixodes pacificus	2016-2018	USA	-122.664	38.5156	Predicting the current and future distribution of the western black-legged tick, Ixodes pacificus, across the Western US using citizen science collections
Ixodes pacificus	2016-2018	USA	-122.531	38.487	Predicting the current and future distribution of the western black-legged tick, Ixodes pacificus, across the Western US using citizen science collections
Ixodes pacificus	2016-2018	USA	-122.416	38.5346	Predicting the current and future distribution of the western black-legged tick, Ixodes pacificus, across the Western US using citizen science collections
Ixodes pacificus	2016-2018	USA	-122.654	38.9629	Predicting the current and future distribution of the western black-legged tick, Ixodes pacificus, across the Western US using citizen science collections
Ixodes pacificus	2016-2018	USA	-122.797	39.001	Predicting the current and future distribution of the western black-legged tick, Ixodes pacificus, across the Western US using citizen science collections
Ixodes pacificus	2016-2018	USA	-122.521	38.3919	Predicting the current and future distribution of the western black-legged tick, Ixodes pacificus, across the Western US using citizen science collections
Ixodes pacificus	2016-2018	USA	-122.626	38.2205	Predicting the current and future distribution of the western black-legged tick, Ixodes pacificus, across the Western US using citizen science collections
Ixodes pacificus	2016-2018	USA	-122.483	38.2301	Predicting the current and future distribution of the western black-legged tick, Ixodes pacificus, across the Western US using citizen science collections
Ixodes pacificus	2016-2018	USA	-122.397	38.3157	Predicting the current and future distribution of the western black-legged tick, Ixodes pacificus, across the Western US using citizen science collections
Ixodes pacificus	2016-2018	USA	-122.331	38.4014	Predicting the current and future distribution of the western black-legged tick, Ixodes pacificus, across the Western US using citizen science collections
Ixodes pacificus	2016-2018	USA	-122.569	38.0778	Predicting the current and future distribution of the western black-legged tick, Ixodes pacificus, across the Western US using citizen science collections
Ixodes pacificus	2016-2018	USA	-122.664	38.0111	Predicting the current and future distribution of the western black-legged tick, Ixodes pacificus, across the Western US using citizen science collections
Ixodes pacificus	2016-2018	USA	-122.74	37.9445	Predicting the current and future distribution of the western black-legged tick, Ixodes pacificus, across the Western US using citizen science collections
Ixodes pacificus	2016-2018	USA	-122.854	38.1063	Predicting the current and future distribution of the western black-legged tick, Ixodes pacificus, across the Western US using citizen science collections
Ixodes pacificus	2016-2018	USA	-122.521	37.9636	Predicting the current and future distribution of the western black-legged tick, Ixodes pacificus, across the Western US using citizen science collections
Ixodes pacificus	2016-2018	USA	-122.607	37.916	Predicting the current and future distribution of the western black-legged tick, Ixodes pacificus, across the Western US using citizen science collections
Ixodes pacificus	2016-2018	USA	-122.464	37.8874	Predicting the current and future distribution of the western black-legged tick, Ixodes pacificus, across the Western US using citizen science collections
Ixodes pacificus	2016-2018	USA	-122.54	37.8208	Predicting the current and future distribution of the western black-legged tick, Ixodes pacificus, across the Western US using citizen science collections
Ixodes pacificus	2016-2018	USA	-122.397	37.7446	Predicting the current and future distribution of the western black-legged tick, Ixodes pacificus, across the Western US using citizen science collections
Ixodes pacificus	2016-2018	USA	-122.24	37.9693	Predicting the current and future distribution of the western black-legged tick, Ixodes pacificus, across the Western US using citizen science collections
Ixodes pacificus	2016-2018	USA	-122.333	37.9122	Predicting the current and future distribution of the western black-legged tick, Ixodes pacificus, across the Western US using citizen science collections
Ixodes pacificus	2016-2018	USA	-122.283	37.8479	Predicting the current and future distribution of the western black-legged tick, Ixodes pacificus, across the Western US using citizen science collections
Ixodes pacificus	2016-2018	USA	-122.197	37.8836	Predicting the current and future distribution of the western black-legged tick, Ixodes pacificus, across the Western US using citizen science collections
Ixodes pacificus	2016-2018	USA	-122.133	37.9336	Predicting the current and future distribution of the western black-legged tick, Ixodes pacificus, across the Western US using citizen science collections
Ixodes pacificus	2016-2018	USA	-122.033	37.9407	Predicting the current and future distribution of the western black-legged tick, Ixodes pacificus, across the Western US using citizen science collections
Ixodes pacificus	2016-2018	USA	-122.026	37.8622	Predicting the current and future distribution of the western black-legged tick, Ixodes pacificus, across the Western US using citizen science collections
Ixodes pacificus	2016-2018	USA	-122.09	37.8265	Predicting the current and future distribution of the western black-legged tick, Ixodes pacificus, across the Western US using citizen science collections
Ixodes pacificus	2016-2018	USA	-122.169	37.7694	Predicting the current and future distribution of the western black-legged tick, Ixodes pacificus, across the Western US using citizen science collections
Ixodes pacificus	2016-2018	USA	-121.905	37.9264	Predicting the current and future distribution of the western black-legged tick, Ixodes pacificus, across the Western US using citizen science collections
Ixodes pacificus	2016-2018	USA	-121.926	37.8408	Predicting the current and future distribution of the western black-legged tick, Ixodes pacificus, across the Western US using citizen science collections
Ixodes pacificus	2016-2018	USA	-121.998	37.7837	Predicting the current and future distribution of the western black-legged tick, Ixodes pacificus, across the Western US using citizen science collections
Ixodes pacificus	2016-2018	USA	-122.076	37.7123	Predicting the current and future distribution of the western black-legged tick, Ixodes pacificus, across the Western US using citizen science collections
Ixodes pacificus	2016-2018	USA	-121.855	37.8122	Predicting the current and future distribution of the western black-legged tick, Ixodes pacificus, across the Western US using citizen science collections
Ixodes pacificus	2016-2018	USA	-121.912	37.7051	Predicting the current and future distribution of the western black-legged tick, Ixodes pacificus, across the Western US using citizen science collections
Ixodes pacificus	2016-2018	USA	-121.94	37.6123	Predicting the current and future distribution of the western black-legged tick, Ixodes pacificus, across the Western US using citizen science collections
Ixodes pacificus	2016-2018	USA	-121.848	37.5624	Predicting the current and future distribution of the western black-legged tick, Ixodes pacificus, across the Western US using citizen science collections
Ixodes pacificus	2016-2018	USA	-122.433	37.6123	Predicting the current and future distribution of the western black-legged tick, Ixodes pacificus, across the Western US using citizen science collections
Ixodes pacificus	2016-2018	USA	-122.355	37.5481	Predicting the current and future distribution of the western black-legged tick, Ixodes pacificus, across the Western US using citizen science collections
Ixodes pacificus	2016-2018	USA	-122.404	37.4696	Predicting the current and future distribution of the western black-legged tick, Ixodes pacificus, across the Western US using citizen science collections
Ixodes pacificus	2016-2018	USA	-122.276	37.4981	Predicting the current and future distribution of the western black-legged tick, Ixodes pacificus, across the Western US using citizen science collections
Ixodes pacificus	2016-2018	USA	-122.312	37.4125	Predicting the current and future distribution of the western black-legged tick, Ixodes pacificus, across the Western US using citizen science collections
Ixodes pacificus	2016-2018	USA	-122.197	37.4196	Predicting the current and future distribution of the western black-legged tick, Ixodes pacificus, across the Western US using citizen science collections
Ixodes pacificus	2016-2018	USA	-122.226	37.3482	Predicting the current and future distribution of the western black-legged tick, Ixodes pacificus, across the Western US using citizen science collections
Ixodes pacificus	2016-2018	USA	-122.09	37.3911	Predicting the current and future distribution of the western black-legged tick, Ixodes pacificus, across the Western US using citizen science collections
Ixodes pacificus	2016-2018	USA	-122.14	37.2983	Predicting the current and future distribution of the western black-legged tick, Ixodes pacificus, across the Western US using citizen science collections
Ixodes pacificus	2016-2018	USA	-122.176	37.184	Predicting the current and future distribution of the western black-legged tick, Ixodes pacificus, across the Western US using citizen science collections
Ixodes pacificus	2016-2018	USA	-122.24	37.0984	Predicting the current and future distribution of the western black-legged tick, Ixodes pacificus, across the Western US using citizen science collections
Ixodes pacificus	2016-2018	USA	-122.255	37.2197	Predicting the current and future distribution of the western black-legged tick, Ixodes pacificus, across the Western US using citizen science collections
Ixodes pacificus	2016-2018	USA	-122.312	37.1484	Predicting the current and future distribution of the western black-legged tick, Ixodes pacificus, across the Western US using citizen science collections
Ixodes pacificus	2016-2018	USA	-122.026	37.2768	Predicting the current and future distribution of the western black-legged tick, Ixodes pacificus, across the Western US using citizen science collections
Ixodes pacificus	2016-2018	USA	-122.062	37.1769	Predicting the current and future distribution of the western black-legged tick, Ixodes pacificus, across the Western US using citizen science collections
Ixodes pacificus	2016-2018	USA	-122.098	37.0984	Predicting the current and future distribution of the western black-legged tick, Ixodes pacificus, across the Western US using citizen science collections
Ixodes pacificus	2016-2018	USA	-122.162	37.0127	Predicting the current and future distribution of the western black-legged tick, Ixodes pacificus, across the Western US using citizen science collections
Ixodes pacificus	2016-2018	USA	-121.94	37.184	Predicting the current and future distribution of the western black-legged tick, Ixodes pacificus, across the Western US using citizen science collections
Ixodes pacificus	2016-2018	USA	-121.976	37.0698	Predicting the current and future distribution of the western black-legged tick, Ixodes pacificus, across the Western US using citizen science collections
Ixodes pacificus	2016-2018	USA	-122.012	36.9842	Predicting the current and future distribution of the western black-legged tick, Ixodes pacificus, across the Western US using citizen science collections
Ixodes pacificus	2016-2018	USA	-121.883	37.1269	Predicting the current and future distribution of the western black-legged tick, Ixodes pacificus, across the Western US using citizen science collections
Ixodes pacificus	2016-2018	USA	-121.883	37.0127	Predicting the current and future distribution of the western black-legged tick, Ixodes pacificus, across the Western US using citizen science collections
Ixodes pacificus	2016-2018	USA	-121.926	36.9556	Predicting the current and future distribution of the western black-legged tick, Ixodes pacificus, across the Western US using citizen science collections
Ixodes pacificus	2016-2018	USA	-121.769	37.0484	Predicting the current and future distribution of the western black-legged tick, Ixodes pacificus, across the Western US using citizen science collections
Ixodes pacificus	2016-2018	USA	-121.783	36.9628	Predicting the current and future distribution of the western black-legged tick, Ixodes pacificus, across the Western US using citizen science collections
Ixodes pacificus	2016-2018	USA	-121.705	37.0127	Predicting the current and future distribution of the western black-legged tick, Ixodes pacificus, across the Western US using citizen science collections
Ixodes pacificus	2016-2018	USA	-121.662	36.9342	Predicting the current and future distribution of the western black-legged tick, Ixodes pacificus, across the Western US using citizen science collections
Ixodes pacificus	2016-2018	USA	-121.619	36.8129	Predicting the current and future distribution of the western black-legged tick, Ixodes pacificus, across the Western US using citizen science collections
Ixodes pacificus	2016-2018	USA	-121.526	36.8129	Predicting the current and future distribution of the western black-legged tick, Ixodes pacificus, across the Western US using citizen science collections
Ixodes pacificus	2016-2018	USA	-121.434	37.1055	Predicting the current and future distribution of the western black-legged tick, Ixodes pacificus, across the Western US using citizen science collections
Ixodes pacificus	2016-2018	USA	-121.505	37.2126	Predicting the current and future distribution of the western black-legged tick, Ixodes pacificus, across the Western US using citizen science collections
Ixodes pacificus	2016-2018	USA	-121.391	37.1769	Predicting the current and future distribution of the western black-legged tick, Ixodes pacificus, across the Western US using citizen science collections
Ixodes pacificus	2016-2018	USA	-119.278	36.8771	Predicting the current and future distribution of the western black-legged tick, Ixodes pacificus, across the Western US using citizen science collections
Ixodes pacificus	2016-2018	USA	-119.035	36.82	Predicting the current and future distribution of the western black-legged tick, Ixodes pacificus, across the Western US using citizen science collections
Ixodes pacificus	2016-2018	USA	-118.978	36.7058	Predicting the current and future distribution of the western black-legged tick, Ixodes pacificus, across the Western US using citizen science collections
Ixodes pacificus	2016-2018	USA	-118.807	36.563	Predicting the current and future distribution of the western black-legged tick, Ixodes pacificus, across the Western US using citizen science collections
Ixodes pacificus	2016-2018	USA	-118.735	36.3346	Predicting the current and future distribution of the western black-legged tick, Ixodes pacificus, across the Western US using citizen science collections
Ixodes pacificus	2016-2018	USA	-119.092	36.2917	Predicting the current and future distribution of the western black-legged tick, Ixodes pacificus, across the Western US using citizen science collections
Ixodes pacificus	2016-2018	USA	-121.491	36.049	Predicting the current and future distribution of the western black-legged tick, Ixodes pacificus, across the Western US using citizen science collections
Ixodes pacificus	2016-2018	USA	-121.505	36.2346	Predicting the current and future distribution of the western black-legged tick, Ixodes pacificus, across the Western US using citizen science collections
Ixodes pacificus	2016-2018	USA	-121.791	36.2775	Predicting the current and future distribution of the western black-legged tick, Ixodes pacificus, across the Western US using citizen science collections
Ixodes pacificus	2016-2018	USA	-121.719	36.4702	Predicting the current and future distribution of the western black-legged tick, Ixodes pacificus, across the Western US using citizen science collections
Ixodes pacificus	2016-2018	USA	-121.862	36.4417	Predicting the current and future distribution of the western black-legged tick, Ixodes pacificus, across the Western US using citizen science collections
Ixodes pacificus	2016-2018	USA	-121.905	36.563	Predicting the current and future distribution of the western black-legged tick, Ixodes pacificus, across the Western US using citizen science collections
Ixodes pacificus	2016-2018	USA	-121.755	36.3774	Predicting the current and future distribution of the western black-legged tick, Ixodes pacificus, across the Western US using citizen science collections
Ixodes pacificus	2016-2018	USA	-121.705	36.6273	Predicting the current and future distribution of the western black-legged tick, Ixodes pacificus, across the Western US using citizen science collections
Ixodes pacificus	2016-2018	USA	-121.619	36.6558	Predicting the current and future distribution of the western black-legged tick, Ixodes pacificus, across the Western US using citizen science collections
Ixodes pacificus	2016-2018	USA	-120.798	35.3552	Predicting the current and future distribution of the western black-legged tick, Ixodes pacificus, across the Western US using citizen science collections
Ixodes pacificus	2016-2018	USA	-120.87	35.2909	Predicting the current and future distribution of the western black-legged tick, Ixodes pacificus, across the Western US using citizen science collections
Ixodes pacificus	2016-2018	USA	-120.698	35.2053	Predicting the current and future distribution of the western black-legged tick, Ixodes pacificus, across the Western US using citizen science collections
Ixodes pacificus	2016-2018	USA	-120.427	35.1981	Predicting the current and future distribution of the western black-legged tick, Ixodes pacificus, across the Western US using citizen science collections
Ixodes pacificus	2016-2018	USA	-119.785	34.6913	Predicting the current and future distribution of the western black-legged tick, Ixodes pacificus, across the Western US using citizen science collections
Ixodes pacificus	2016-2018	USA	-120.113	34.4843	Predicting the current and future distribution of the western black-legged tick, Ixodes pacificus, across the Western US using citizen science collections
Ixodes pacificus	2016-2018	USA	-119.828	34.4415	Predicting the current and future distribution of the western black-legged tick, Ixodes pacificus, across the Western US using citizen science collections
Ixodes pacificus	2016-2018	USA	-119.728	34.4201	Predicting the current and future distribution of the western black-legged tick, Ixodes pacificus, across the Western US using citizen science collections
Ixodes pacificus	2016-2018	USA	-118.907	34.0631	Predicting the current and future distribution of the western black-legged tick, Ixodes pacificus, across the Western US using citizen science collections
Ixodes pacificus	2016-2018	USA	-118.657	34.0917	Predicting the current and future distribution of the western black-legged tick, Ixodes pacificus, across the Western US using citizen science collections
Ixodes pacificus	2016-2018	USA	-118.564	34.0631	Predicting the current and future distribution of the western black-legged tick, Ixodes pacificus, across the Western US using citizen science collections
Ixodes pacificus	2016-2018	USA	-118.428	34.0774	Predicting the current and future distribution of the western black-legged tick, Ixodes pacificus, across the Western US using citizen science collections
Ixodes pacificus	2016-2018	USA	-118.486	34.7199	Predicting the current and future distribution of the western black-legged tick, Ixodes pacificus, across the Western US using citizen science collections
Ixodes pacificus	2016-2018	USA	-117.822	34.2345	Predicting the current and future distribution of the western black-legged tick, Ixodes pacificus, across the Western US using citizen science collections
Ixodes pacificus	2016-2018	USA	-118.014	33.8347	Predicting the current and future distribution of the western black-legged tick, Ixodes pacificus, across the Western US using citizen science collections
Ixodes pacificus	2016-2018	USA	-117.807	33.7491	Predicting the current and future distribution of the western black-legged tick, Ixodes pacificus, across the Western US using citizen science collections
Ixodes pacificus	2016-2018	USA	-117.793	33.5849	Predicting the current and future distribution of the western black-legged tick, Ixodes pacificus, across the Western US using citizen science collections
Ixodes pacificus	2016-2018	USA	-117.6	33.4207	Predicting the current and future distribution of the western black-legged tick, Ixodes pacificus, across the Western US using citizen science collections
Ixodes pacificus	2016-2018	USA	-117.008	34.0275	Predicting the current and future distribution of the western black-legged tick, Ixodes pacificus, across the Western US using citizen science collections
Ixodes pacificus	2016-2018	USA	-117.286	33.0595	Predicting the current and future distribution of the western black-legged tick, Ixodes pacificus, across the Western US using citizen science collections
Ixodes pacificus	2016-2018	USA	-117.222	32.8596	Predicting the current and future distribution of the western black-legged tick, Ixodes pacificus, across the Western US using citizen science collections
Ixodes pacificus	2016-2018	USA	-116.787	32.9881	Predicting the current and future distribution of the western black-legged tick, Ixodes pacificus, across the Western US using citizen science collections
Ixodes pacificus	2016-2018	USA	-116.601	33.0452	Predicting the current and future distribution of the western black-legged tick, Ixodes pacificus, across the Western US using citizen science collections
Ixodes pacificus	1980-2014	USA	-149.88	59.993	Modeling Geographic Uncertainty in Current and Future Habitat for Potential Populations of Ixodes pacificus (Acari: Ixodidae) in Alaska
Ixodes pacificus	1980-2014	USA	-151.265	60.322	Modeling Geographic Uncertainty in Current and Future Habitat for Potential Populations of Ixodes pacificus (Acari: Ixodidae) in Alaska
Ixodes pacificus	1980-2014	USA	-149.866	61.178	Modeling Geographic Uncertainty in Current and Future Habitat for Potential Populations of Ixodes pacificus (Acari: Ixodidae) in Alaska
Ixodes pacificus	1980-2014	USA	-134.454	58.323	Modeling Geographic Uncertainty in Current and Future Habitat for Potential Populations of Ixodes pacificus (Acari: Ixodidae) in Alaska
Ixodes pacificus	1980-2014	USA	-152.586	57.645	Modeling Geographic Uncertainty in Current and Future Habitat for Potential Populations of Ixodes pacificus (Acari: Ixodidae) in Alaska
Ixodes pacificus	1980-2014	USA	-146.946	64.605	Modeling Geographic Uncertainty in Current and Future Habitat for Potential Populations of Ixodes pacificus (Acari: Ixodidae) in Alaska
Ixodes pacificus	2008-2015	USA	-122.246	37.3636	Phylogeography of Borrelia spirochetes in Ixodes pacificus and Ixodes spinipalpis ticks highlights differential acarological risk of tick-borne disease transmission in northern versus southern California
Ixodes pacificus	2008-2015	USA	-122.478	37.8355	Phylogeography of Borrelia spirochetes in Ixodes pacificus and Ixodes spinipalpis ticks highlights differential acarological risk of tick-borne disease transmission in northern versus southern California
Ixodes pacificus	2008-2015	USA	-122.257	37.39	Phylogeography of Borrelia spirochetes in Ixodes pacificus and Ixodes spinipalpis ticks highlights differential acarological risk of tick-borne disease transmission in northern versus southern California
Ixodes pacificus	2008-2015	USA	-122.084	37.0144	Phylogeography of Borrelia spirochetes in Ixodes pacificus and Ixodes spinipalpis ticks highlights differential acarological risk of tick-borne disease transmission in northern versus southern California
Ixodes pacificus	2008-2015	USA	-121.448	39.5212	Phylogeography of Borrelia spirochetes in Ixodes pacificus and Ixodes spinipalpis ticks highlights differential acarological risk of tick-borne disease transmission in northern versus southern California
Ixodes pacificus	2008-2015	USA	-120.549	38.022	Phylogeography of Borrelia spirochetes in Ixodes pacificus and Ixodes spinipalpis ticks highlights differential acarological risk of tick-borne disease transmission in northern versus southern California
Ixodes pacificus	2008-2015	USA	-122.256	37.9005	Phylogeography of Borrelia spirochetes in Ixodes pacificus and Ixodes spinipalpis ticks highlights differential acarological risk of tick-borne disease transmission in northern versus southern California
Ixodes pacificus	2008-2015	USA	-120.893	38.8011	Phylogeography of Borrelia spirochetes in Ixodes pacificus and Ixodes spinipalpis ticks highlights differential acarological risk of tick-borne disease transmission in northern versus southern California
Ixodes pacificus	2008-2015	USA	-121.04	38.7703	Phylogeography of Borrelia spirochetes in Ixodes pacificus and Ixodes spinipalpis ticks highlights differential acarological risk of tick-borne disease transmission in northern versus southern California
Ixodes pacificus	2008-2015	USA	-122.592	38.9105	Phylogeography of Borrelia spirochetes in Ixodes pacificus and Ixodes spinipalpis ticks highlights differential acarological risk of tick-borne disease transmission in northern versus southern California
Ixodes pacificus	2008-2015	USA	-122.741	38.9619	Phylogeography of Borrelia spirochetes in Ixodes pacificus and Ixodes spinipalpis ticks highlights differential acarological risk of tick-borne disease transmission in northern versus southern California
Ixodes pacificus	2008-2015	USA	-122.813	39.017	Phylogeography of Borrelia spirochetes in Ixodes pacificus and Ixodes spinipalpis ticks highlights differential acarological risk of tick-borne disease transmission in northern versus southern California
Ixodes pacificus	2008-2015	USA	-122.95	39.2623	Phylogeography of Borrelia spirochetes in Ixodes pacificus and Ixodes spinipalpis ticks highlights differential acarological risk of tick-borne disease transmission in northern versus southern California
Ixodes pacificus	2008-2015	USA	-122.495	38.0064	Phylogeography of Borrelia spirochetes in Ixodes pacificus and Ixodes spinipalpis ticks highlights differential acarological risk of tick-borne disease transmission in northern versus southern California
Ixodes pacificus	2008-2015	USA	-120.148	37.2926	Phylogeography of Borrelia spirochetes in Ixodes pacificus and Ixodes spinipalpis ticks highlights differential acarological risk of tick-borne disease transmission in northern versus southern California
Ixodes pacificus	2008-2015	USA	-120.987	39.3301	Phylogeography of Borrelia spirochetes in Ixodes pacificus and Ixodes spinipalpis ticks highlights differential acarological risk of tick-borne disease transmission in northern versus southern California
Ixodes pacificus	2008-2015	USA	-121.211	38.6532	Phylogeography of Borrelia spirochetes in Ixodes pacificus and Ixodes spinipalpis ticks highlights differential acarological risk of tick-borne disease transmission in northern versus southern California
Ixodes pacificus	2008-2015	USA	-120.739	35.4225	Phylogeography of Borrelia spirochetes in Ixodes pacificus and Ixodes spinipalpis ticks highlights differential acarological risk of tick-borne disease transmission in northern versus southern California
Ixodes pacificus	2008-2015	USA	-122.224	37.2775	Phylogeography of Borrelia spirochetes in Ixodes pacificus and Ixodes spinipalpis ticks highlights differential acarological risk of tick-borne disease transmission in northern versus southern California
Ixodes pacificus	2008-2015	USA	-122.28	37.472	Phylogeography of Borrelia spirochetes in Ixodes pacificus and Ixodes spinipalpis ticks highlights differential acarological risk of tick-borne disease transmission in northern versus southern California
Ixodes pacificus	2008-2015	USA	-122.179	37.3253	Phylogeography of Borrelia spirochetes in Ixodes pacificus and Ixodes spinipalpis ticks highlights differential acarological risk of tick-borne disease transmission in northern versus southern California
Ixodes pacificus	2008-2015	USA	-122.176	37.324	Phylogeography of Borrelia spirochetes in Ixodes pacificus and Ixodes spinipalpis ticks highlights differential acarological risk of tick-borne disease transmission in northern versus southern California
Ixodes pacificus	2008-2015	USA	-121.538	37.1861	Phylogeography of Borrelia spirochetes in Ixodes pacificus and Ixodes spinipalpis ticks highlights differential acarological risk of tick-borne disease transmission in northern versus southern California
Ixodes pacificus	2008-2015	USA	-122.306	37.4056	Phylogeography of Borrelia spirochetes in Ixodes pacificus and Ixodes spinipalpis ticks highlights differential acarological risk of tick-borne disease transmission in northern versus southern California
Ixodes pacificus	2008-2015	USA	-122.151	37.2778	Phylogeography of Borrelia spirochetes in Ixodes pacificus and Ixodes spinipalpis ticks highlights differential acarological risk of tick-borne disease transmission in northern versus southern California
Ixodes pacificus	2008-2015	USA	-122.547	38.3439	Phylogeography of Borrelia spirochetes in Ixodes pacificus and Ixodes spinipalpis ticks highlights differential acarological risk of tick-borne disease transmission in northern versus southern California
Ixodes pacificus	2016-2021	USA	-121.70894	37.5945	Detection and Isolation of Rickettsia tillamookensis (Rickettsiales: Rickettsiaceae) From Ixodes pacificus (Acari: Ixodidae) From Multiple Regions of California
Ixodes pacificus	2016-2021	USA	-122.021	37.621	Detection and Isolation of Rickettsia tillamookensis (Rickettsiales: Rickettsiaceae) From Ixodes pacificus (Acari: Ixodidae) From Multiple Regions of California
Ixodes pacificus	2016-2021	USA	-121.882	37.6154	Detection and Isolation of Rickettsia tillamookensis (Rickettsiales: Rickettsiaceae) From Ixodes pacificus (Acari: Ixodidae) From Multiple Regions of California
Ixodes pacificus	2016-2021	USA	-122.111	37.7519	Detection and Isolation of Rickettsia tillamookensis (Rickettsiales: Rickettsiaceae) From Ixodes pacificus (Acari: Ixodidae) From Multiple Regions of California
Ixodes pacificus	2016-2021	USA	-122.258	37.9039	Detection and Isolation of Rickettsia tillamookensis (Rickettsiales: Rickettsiaceae) From Ixodes pacificus (Acari: Ixodidae) From Multiple Regions of California
Ixodes pacificus	2016-2021	USA	-122.135	37.8839	Detection and Isolation of Rickettsia tillamookensis (Rickettsiales: Rickettsiaceae) From Ixodes pacificus (Acari: Ixodidae) From Multiple Regions of California
Ixodes pacificus	2016-2021	USA	-120.8	38.7427	Detection and Isolation of Rickettsia tillamookensis (Rickettsiales: Rickettsiaceae) From Ixodes pacificus (Acari: Ixodidae) From Multiple Regions of California
Ixodes pacificus	2016-2021	USA	-123.97	40.8636	Detection and Isolation of Rickettsia tillamookensis (Rickettsiales: Rickettsiaceae) From Ixodes pacificus (Acari: Ixodidae) From Multiple Regions of California
Ixodes pacificus	2016-2021	USA	-123.84389	40.8592	Detection and Isolation of Rickettsia tillamookensis (Rickettsiales: Rickettsiaceae) From Ixodes pacificus (Acari: Ixodidae) From Multiple Regions of California
Ixodes pacificus	2016-2021	USA	-122.45141	37.8893	Detection and Isolation of Rickettsia tillamookensis (Rickettsiales: Rickettsiaceae) From Ixodes pacificus (Acari: Ixodidae) From Multiple Regions of California
Ixodes pacificus	2016-2021	USA	-122.489	38.0013	Detection and Isolation of Rickettsia tillamookensis (Rickettsiales: Rickettsiaceae) From Ixodes pacificus (Acari: Ixodidae) From Multiple Regions of California
Ixodes pacificus	2016-2021	USA	-122.575	38.153	Detection and Isolation of Rickettsia tillamookensis (Rickettsiales: Rickettsiaceae) From Ixodes pacificus (Acari: Ixodidae) From Multiple Regions of California
Ixodes pacificus	2016-2021	USA	-121.775	36.6855	Detection and Isolation of Rickettsia tillamookensis (Rickettsiales: Rickettsiaceae) From Ixodes pacificus (Acari: Ixodidae) From Multiple Regions of California
Ixodes pacificus	2016-2021	USA	-121.598	36.0702	Detection and Isolation of Rickettsia tillamookensis (Rickettsiales: Rickettsiaceae) From Ixodes pacificus (Acari: Ixodidae) From Multiple Regions of California
Ixodes pacificus	2016-2021	USA	-122.538	38.5408	Detection and Isolation of Rickettsia tillamookensis (Rickettsiales: Rickettsiaceae) From Ixodes pacificus (Acari: Ixodidae) From Multiple Regions of California
Ixodes pacificus	2016-2021	USA	-121.098	39.2916	Detection and Isolation of Rickettsia tillamookensis (Rickettsiales: Rickettsiaceae) From Ixodes pacificus (Acari: Ixodidae) From Multiple Regions of California
Ixodes pacificus	2016-2021	USA	-121.194	39.2938	Detection and Isolation of Rickettsia tillamookensis (Rickettsiales: Rickettsiaceae) From Ixodes pacificus (Acari: Ixodidae) From Multiple Regions of California
Ixodes pacificus	2016-2021	USA	-121.027	39.3057	Detection and Isolation of Rickettsia tillamookensis (Rickettsiales: Rickettsiaceae) From Ixodes pacificus (Acari: Ixodidae) From Multiple Regions of California
Ixodes pacificus	2016-2021	USA	-120.926	39.2821	Detection and Isolation of Rickettsia tillamookensis (Rickettsiales: Rickettsiaceae) From Ixodes pacificus (Acari: Ixodidae) From Multiple Regions of California
Ixodes pacificus	2016-2021	USA	-120.952	38.9668	Detection and Isolation of Rickettsia tillamookensis (Rickettsiales: Rickettsiaceae) From Ixodes pacificus (Acari: Ixodidae) From Multiple Regions of California
Ixodes pacificus	2016-2021	USA	-120.947	39.1058	Detection and Isolation of Rickettsia tillamookensis (Rickettsiales: Rickettsiaceae) From Ixodes pacificus (Acari: Ixodidae) From Multiple Regions of California
Ixodes pacificus	2016-2021	USA	-121.083	35.5362	Detection and Isolation of Rickettsia tillamookensis (Rickettsiales: Rickettsiaceae) From Ixodes pacificus (Acari: Ixodidae) From Multiple Regions of California
Ixodes pacificus	2016-2021	USA	-119.715	34.0014	Detection and Isolation of Rickettsia tillamookensis (Rickettsiales: Rickettsiaceae) From Ixodes pacificus (Acari: Ixodidae) From Multiple Regions of California
Ixodes pacificus	2016-2021	USA	-120.051	34.7162	Detection and Isolation of Rickettsia tillamookensis (Rickettsiales: Rickettsiaceae) From Ixodes pacificus (Acari: Ixodidae) From Multiple Regions of California
Ixodes pacificus	2016-2021	USA	-121.924	37.2273	Detection and Isolation of Rickettsia tillamookensis (Rickettsiales: Rickettsiaceae) From Ixodes pacificus (Acari: Ixodidae) From Multiple Regions of California
Ixodes pacificus	2016-2021	USA	-122.299	37.5031	Detection and Isolation of Rickettsia tillamookensis (Rickettsiales: Rickettsiaceae) From Ixodes pacificus (Acari: Ixodidae) From Multiple Regions of California
Ixodes pacificus	2016-2021	USA	-122.222	37.3648	Detection and Isolation of Rickettsia tillamookensis (Rickettsiales: Rickettsiaceae) From Ixodes pacificus (Acari: Ixodidae) From Multiple Regions of California
Ixodes pacificus	2016-2021	USA	-122.316	37.4695	Detection and Isolation of Rickettsia tillamookensis (Rickettsiales: Rickettsiaceae) From Ixodes pacificus (Acari: Ixodidae) From Multiple Regions of California
Ixodes pacificus	2016-2021	USA	-122.143	38.2505	Detection and Isolation of Rickettsia tillamookensis (Rickettsiales: Rickettsiaceae) From Ixodes pacificus (Acari: Ixodidae) From Multiple Regions of California
Ixodes pacificus	2016-2021	USA	-122.648	38.4522	Detection and Isolation of Rickettsia tillamookensis (Rickettsiales: Rickettsiaceae) From Ixodes pacificus (Acari: Ixodidae) From Multiple Regions of California
Ixodes pacificus	2016-2021	USA	-122.272	38.913	Detection and Isolation of Rickettsia tillamookensis (Rickettsiales: Rickettsiaceae) From Ixodes pacificus (Acari: Ixodidae) From Multiple Regions of California
Ixodes pacificus	2016-2021	USA	-121.109	39.429	Detection and Isolation of Rickettsia tillamookensis (Rickettsiales: Rickettsiaceae) From Ixodes pacificus (Acari: Ixodidae) From Multiple Regions of California
Ixodes pacificus	2015-2017	USA	-121.048	38.7713	A Comparison of Questing Substrates and Environmental Factors That Influence Nymphal Ixodes pacificus (Acari: Ixodidae) Abundance and Seasonality in the Sierra Nevada Foothills of California
Ixodes pacificus	2015-2018	USA	-121.851	36.2846	Examining Prevalence and Diversity of Tick-Borne Pathogens in Questing Ixodes pacificus Ticks in California
Ixodes pacificus	2015-2018	USA	-123.012	38.5564	Examining Prevalence and Diversity of Tick-Borne Pathogens in Questing Ixodes pacificus Ticks in California
Ixodes pacificus	2015-2018	USA	-122.164	37.1989	Examining Prevalence and Diversity of Tick-Borne Pathogens in Questing Ixodes pacificus Ticks in California
Ixodes pacificus	2015-2018	USA	-122.214	37.1865	Examining Prevalence and Diversity of Tick-Borne Pathogens in Questing Ixodes pacificus Ticks in California
Ixodes pacificus	2015-2018	USA	-122.223	37.1712	Examining Prevalence and Diversity of Tick-Borne Pathogens in Questing Ixodes pacificus Ticks in California
Ixodes pacificus	2015-2018	USA	-122.28	37.1041	Examining Prevalence and Diversity of Tick-Borne Pathogens in Questing Ixodes pacificus Ticks in California
Ixodes pacificus	2015-2018	USA	-122.616	37.9786	Examining Prevalence and Diversity of Tick-Borne Pathogens in Questing Ixodes pacificus Ticks in California
Ixodes pacificus	2015-2018	USA	-122.498	38.004	Examining Prevalence and Diversity of Tick-Borne Pathogens in Questing Ixodes pacificus Ticks in California
Ixodes pacificus	2015-2018	USA	-121.736	36.8143	Examining Prevalence and Diversity of Tick-Borne Pathogens in Questing Ixodes pacificus Ticks in California
Ixodes pacificus	2015-2018	USA	-122.762	38.0003	Examining Prevalence and Diversity of Tick-Borne Pathogens in Questing Ixodes pacificus Ticks in California
Ixodes pacificus	2015-2018	USA	-121.906	36.9869	Examining Prevalence and Diversity of Tick-Borne Pathogens in Questing Ixodes pacificus Ticks in California
Ixodes pacificus	2015-2018	USA	-121.754	36.4887	Examining Prevalence and Diversity of Tick-Borne Pathogens in Questing Ixodes pacificus Ticks in California
Ixodes pacificus	2015-2018	USA	-121.77	36.5057	Examining Prevalence and Diversity of Tick-Borne Pathogens in Questing Ixodes pacificus Ticks in California
Ixodes pacificus	2015-2018	USA	-121.77	36.5057	Examining Prevalence and Diversity of Tick-Borne Pathogens in Questing Ixodes pacificus Ticks in California
Ixodes pacificus	2015-2018	USA	-121.918	36.4547	Examining Prevalence and Diversity of Tick-Borne Pathogens in Questing Ixodes pacificus Ticks in California
Ixodes pacificus	2015-2018	USA	-123.811	39.454	Examining Prevalence and Diversity of Tick-Borne Pathogens in Questing Ixodes pacificus Ticks in California
Ixodes pacificus	2015-2018	USA	-123.12	38.4341	Examining Prevalence and Diversity of Tick-Borne Pathogens in Questing Ixodes pacificus Ticks in California
Ixodes pacificus	2015-2018	USA	-122.86	38.6386	Examining Prevalence and Diversity of Tick-Borne Pathogens in Questing Ixodes pacificus Ticks in California
Ixodes pacificus	2015-2018	USA	-123.464	39.0731	Examining Prevalence and Diversity of Tick-Borne Pathogens in Questing Ixodes pacificus Ticks in California
Ixodes pacificus	2015-2018	USA	-122.053	37.012	Examining Prevalence and Diversity of Tick-Borne Pathogens in Questing Ixodes pacificus Ticks in California
Ixodes pacificus	2015-2018	USA	-122.618	38.0515	Examining Prevalence and Diversity of Tick-Borne Pathogens in Questing Ixodes pacificus Ticks in California
Ixodes pacificus	2015-2018	USA	-122.617	38.054	Examining Prevalence and Diversity of Tick-Borne Pathogens in Questing Ixodes pacificus Ticks in California
Ixodes pacificus	2015-2018	USA	-122.587	37.8652	Examining Prevalence and Diversity of Tick-Borne Pathogens in Questing Ixodes pacificus Ticks in California
Ixodes pacificus	2015-2018	USA	-122.959	38.1883	Examining Prevalence and Diversity of Tick-Borne Pathogens in Questing Ixodes pacificus Ticks in California
Ixodes pacificus	2015-2018	USA	-123.807	39.3038	Examining Prevalence and Diversity of Tick-Borne Pathogens in Questing Ixodes pacificus Ticks in California
Ixodes pacificus	2015-2018	USA	-122.581	38.1516	Examining Prevalence and Diversity of Tick-Borne Pathogens in Questing Ixodes pacificus Ticks in California
Ixodes pacificus	2015-2018	USA	-121.784	36.2551	Examining Prevalence and Diversity of Tick-Borne Pathogens in Questing Ixodes pacificus Ticks in California
Ixodes pacificus	2015-2018	USA	-121.943	36.513	Examining Prevalence and Diversity of Tick-Borne Pathogens in Questing Ixodes pacificus Ticks in California
Ixodes pacificus	2015-2018	USA	-123.098	38.4243	Examining Prevalence and Diversity of Tick-Borne Pathogens in Questing Ixodes pacificus Ticks in California
Ixodes pacificus	2015-2018	USA	-121.47	35.9393	Examining Prevalence and Diversity of Tick-Borne Pathogens in Questing Ixodes pacificus Ticks in California
Ixodes pacificus	2015-2018	USA	-122.595	38.6523	Examining Prevalence and Diversity of Tick-Borne Pathogens in Questing Ixodes pacificus Ticks in California
Ixodes pacificus	2015-2018	USA	-121.357	35.8161	Examining Prevalence and Diversity of Tick-Borne Pathogens in Questing Ixodes pacificus Ticks in California
Ixodes pacificus	2015-2018	USA	-123.334	38.5668	Examining Prevalence and Diversity of Tick-Borne Pathogens in Questing Ixodes pacificus Ticks in California
Ixodes pacificus	2015-2018	USA	-122.731	38.0223	Examining Prevalence and Diversity of Tick-Borne Pathogens in Questing Ixodes pacificus Ticks in California
Ixodes pacificus	2015-2018	USA	-122.067	37.2477	Examining Prevalence and Diversity of Tick-Borne Pathogens in Questing Ixodes pacificus Ticks in California
Ixodes pacificus	2015-2018	USA	-121.467	35.9216	Examining Prevalence and Diversity of Tick-Borne Pathogens in Questing Ixodes pacificus Ticks in California
Ixodes pacificus	2015-2018	USA	-122.114	37.2518	Examining Prevalence and Diversity of Tick-Borne Pathogens in Questing Ixodes pacificus Ticks in California
Ixodes pacificus	2015-2018	USA	-122.243	38.2682	Examining Prevalence and Diversity of Tick-Borne Pathogens in Questing Ixodes pacificus Ticks in California
Ixodes pacificus	2015-2018	USA	-122.563	37.8946	Examining Prevalence and Diversity of Tick-Borne Pathogens in Questing Ixodes pacificus Ticks in California
Ixodes pacificus	2015-2018	USA	-122.539	37.8578	Examining Prevalence and Diversity of Tick-Borne Pathogens in Questing Ixodes pacificus Ticks in California
Ixodes pacificus	2015-2018	USA	-122.524	37.8669	Examining Prevalence and Diversity of Tick-Borne Pathogens in Questing Ixodes pacificus Ticks in California
Ixodes pacificus	2015-2018	USA	-122.96	38.1909	Examining Prevalence and Diversity of Tick-Borne Pathogens in Questing Ixodes pacificus Ticks in California
Ixodes pacificus	2015-2018	USA	-121.688	36.6003	Examining Prevalence and Diversity of Tick-Borne Pathogens in Questing Ixodes pacificus Ticks in California
Ixodes pacificus	2015-2018	USA	-122.627	38.4484	Examining Prevalence and Diversity of Tick-Borne Pathogens in Questing Ixodes pacificus Ticks in California
Ixodes pacificus	2015-2018	USA	-122.274	37.0941	Examining Prevalence and Diversity of Tick-Borne Pathogens in Questing Ixodes pacificus Ticks in California
Ixodes pacificus	2015-2018	USA	-122.074	36.9772	Examining Prevalence and Diversity of Tick-Borne Pathogens in Questing Ixodes pacificus Ticks in California
Ixodes pacificus	2011-2013	USA	-112.545	40.0253	Distribution and Habitat of Ixodes pacificus (Acari: Ixodidae) and Prevalence of Borrelia burgdorferi in Utah
Ixodes pacificus	2011-2013	USA	-112.487	39.9779	Distribution and Habitat of Ixodes pacificus (Acari: Ixodidae) and Prevalence of Borrelia burgdorferi in Utah
Ixodes pacificus	2011-2013	USA	-112.522	40.0076	Distribution and Habitat of Ixodes pacificus (Acari: Ixodidae) and Prevalence of Borrelia burgdorferi in Utah
Ixodes pacificus	2011-2013	USA	-112.505	39.9998	Distribution and Habitat of Ixodes pacificus (Acari: Ixodidae) and Prevalence of Borrelia burgdorferi in Utah
Ixodes pacificus	2011-2013	USA	-112.207	39.356	Distribution and Habitat of Ixodes pacificus (Acari: Ixodidae) and Prevalence of Borrelia burgdorferi in Utah
Ixodes pacificus	2011-2013	USA	-112.235	39.3622	Distribution and Habitat of Ixodes pacificus (Acari: Ixodidae) and Prevalence of Borrelia burgdorferi in Utah
Ixodes pacificus	2011-2013	USA	-113.849	37.5305	Distribution and Habitat of Ixodes pacificus (Acari: Ixodidae) and Prevalence of Borrelia burgdorferi in Utah
Ixodes pacificus	2006-2008	USA	-122.236	37.8831	Novel exposure sites for nymphal Ixodes pacificus within picnic areas
Ixodes pacificus	1991	USA	-113.889	35.0945	Occurrenc e o f Ixodes pacificus (Parasitiformes : Ixodidae ) i n Arizon a
Ixodes pacificus	1970-1973	USA	-123.085	39.0018	Ixodes pacificus (Acari: Ixodidae): population dynamics and distribution on Columbian black-tailed deer (Odocoileus hemionus columbianus)
Ixodes pacificus	2013-2015	USA	-122.495	38.0087	Vertical vs. horizontal transmission of the microbiome in a key disease vector, Ixodes pacificus
Ixodes pacificus	2013-2015	USA	-122.604	37.9681	Vertical vs. horizontal transmission of the microbiome in a key disease vector, Ixodes pacificus
Ixodes pacificus	2015	Canada	-123.497	48.8116	A comparison of the cuticular properties of the female ticks Ixodes pacifcus and Amblyomma hebraeum (Acari: Ixodidae) throughout the feeding period
Ixodes pacificus	2010-2015	USA	-122.495	38.0087	Truncated seasonal activity patterns of the western blacklegged tick (Ixodes pacificus) in central and southern California
Ixodes pacificus	2010-2015	USA	-118.653	34.0934	Truncated seasonal activity patterns of the western blacklegged tick (Ixodes pacificus) in central and southern California
Ixodes pacificus	2002-2012	USA	-122.529	38.5453	Seasonal activity patterns of the western black-legged tick, Ixodes pacificus, in relation to onset of human Lyme disease in northwestern California
Ixodes pacificus	2002-2012	USA	-122.599	38.3407	Seasonal activity patterns of the western black-legged tick, Ixodes pacificus, in relation to onset of human Lyme disease in northwestern California
Ixodes pacificus	2002-2012	USA	-122.529	38.5479	Seasonal activity patterns of the western black-legged tick, Ixodes pacificus, in relation to onset of human Lyme disease in northwestern California
Ixodes pacificus	2002-2012	USA	-122.8	38.407	Seasonal activity patterns of the western black-legged tick, Ixodes pacificus, in relation to onset of human Lyme disease in northwestern California
Ixodes pacificus	2002-2012	USA	-122.245	37.3644	Seasonal activity patterns of the western black-legged tick, Ixodes pacificus, in relation to onset of human Lyme disease in northwestern California
Ixodes pacificus	2002-2012	USA	-122.548	38.3432	Seasonal activity patterns of the western black-legged tick, Ixodes pacificus, in relation to onset of human Lyme disease in northwestern California
Ixodes pacificus	2002-2012	USA	-122.497	38.0056	Seasonal activity patterns of the western black-legged tick, Ixodes pacificus, in relation to onset of human Lyme disease in northwestern California
Ixodes pacificus	2003-2007	USA	-123.088	39.0055	Host-seeking behavior of Ixodes pacificus (Acari: Ixodidae) nymphs in relation to environmental parameters in dense-woodland and woodland-grass habitats
Ixodes pacificus	2013-2014	Canada	-122.915	49.3137	Surveillance for Borrelia burgdorferi in Ixodes Ticks and Small Rodents in British Columbia
Ixodes pacificus	2013-2014	Canada	-122.909	49.2793	Surveillance for Borrelia burgdorferi in Ixodes Ticks and Small Rodents in British Columbia
Ixodes pacificus	2013-2014	Canada	-122.793	49.2843	Surveillance for Borrelia burgdorferi in Ixodes Ticks and Small Rodents in British Columbia
Ixodes pacificus	2013-2014	Canada	-121.976	49.0679	Surveillance for Borrelia burgdorferi in Ixodes Ticks and Small Rodents in British Columbia
Ixodes pacificus	2013-2014	Canada	-123.156	49.6981	Surveillance for Borrelia burgdorferi in Ixodes Ticks and Small Rodents in British Columbia
Ixodes pacificus	2013-2014	Canada	-123.159	49.3311	Surveillance for Borrelia burgdorferi in Ixodes Ticks and Small Rodents in British Columbia
Ixodes pacificus	2013-2014	Canada	-123.938	49.1639	Surveillance for Borrelia burgdorferi in Ixodes Ticks and Small Rodents in British Columbia
Ixodes pacificus	2013-2014	Canada	-123.763	49.4721	Surveillance for Borrelia burgdorferi in Ixodes Ticks and Small Rodents in British Columbia
Ixodes pacificus	2013-2014	Canada	-123.708	48.7787	Surveillance for Borrelia burgdorferi in Ixodes Ticks and Small Rodents in British Columbia
Ixodes pacificus	2013-2014	Canada	-119.177	49.7545	Surveillance for Borrelia burgdorferi in Ixodes Ticks and Small Rodents in British Columbia
Ixodes pacificus	2013-2014	Canada	-119.593	49.5003	Surveillance for Borrelia burgdorferi in Ixodes Ticks and Small Rodents in British Columbia
Ixodes pacificus	2013-2014	Canada	-115.841	49.4828	Surveillance for Borrelia burgdorferi in Ixodes Ticks and Small Rodents in British Columbia
Ixodes pacificus	1994-1995	USA	-122.682	37.9294	Density and spatial distribution of Ixodes pacificus (Acari: Ixodidae) in two recreational areas in north coastal California
Ixodes pacificus	1994-1995	USA	-122.321	37.4347	Density and spatial distribution of Ixodes pacificus (Acari: Ixodidae) in two recreational areas in north coastal California
Ixodes pacificus	2000-2001	USA	-122.093	36.9788	Co-detection of Bartonella henselae, Borrelia burgdorferi, and Anaplasma phagocytophilum in Ixodes pacificus Ticks from California, USA
Ixodes pacificus	2000-2001	USA	-121.819	36.8713	Co-detection of Bartonella henselae, Borrelia burgdorferi, and Anaplasma phagocytophilum in Ixodes pacificus Ticks from California, USA
Ixodes pacificus	2000-2001	USA	-121.936	36.9786	Co-detection of Bartonella henselae, Borrelia burgdorferi, and Anaplasma phagocytophilum in Ixodes pacificus Ticks from California, USA
Ixodes pacificus	2000-2001	USA	-122.23	37.1852	Co-detection of Bartonella henselae, Borrelia burgdorferi, and Anaplasma phagocytophilum in Ixodes pacificus Ticks from California, USA
Ixodes pacificus	2000-2001	USA	-122.117	37.2316	Co-detection of Bartonella henselae, Borrelia burgdorferi, and Anaplasma phagocytophilum in Ixodes pacificus Ticks from California, USA
Ixodes pacificus	2000-2001	USA	-121.906	36.9887	Co-detection of Bartonella henselae, Borrelia burgdorferi, and Anaplasma phagocytophilum in Ixodes pacificus Ticks from California, USA
Ixodes pacificus	2000-2001	USA	-122.053	37.0236	Co-detection of Bartonella henselae, Borrelia burgdorferi, and Anaplasma phagocytophilum in Ixodes pacificus Ticks from California, USA
Ixodes pacificus	2000-2001	USA	-122	36.9923	Co-detection of Bartonella henselae, Borrelia burgdorferi, and Anaplasma phagocytophilum in Ixodes pacificus Ticks from California, USA
Ixodes pacificus	2004	USA	-121.791	39.2287	The western black-legged tick, Ixodes pacificus, in the Sutter Buttes
Ixodes pacificus	2002	USA	-123.088	39.0055	Human Behaviors Elevating Exposure to Ixodes pacificus (Acari: Ixodidae) Nymphs and Their Associated Bacterial Zoonotic Agents in a Hardwood Forest
Ixodes pacificus	2009-2010	USA	-118.658	34.0782	Eco-epidemiological factors contributing to the low risk of human exposure to ixodid tick-borne borreliae in southern California, USA
Ixodes pacificus	2009-2010	USA	-118.707	34.0854	Eco-epidemiological factors contributing to the low risk of human exposure to ixodid tick-borne borreliae in southern California, USA
Ixodes pacificus	2009-2010	USA	-118.587	34.0932	Eco-epidemiological factors contributing to the low risk of human exposure to ixodid tick-borne borreliae in southern California, USA
Ixodes pacificus	2012-2013	USA	-122.495	38.0087	Epidemiology and Genetic Diversity of Anaplasma phagocytophilum in the San Francisco Bay Area, California
Ixodes pacificus	2012-2013	USA	-122.547	38.5407	Epidemiology and Genetic Diversity of Anaplasma phagocytophilum in the San Francisco Bay Area, California
Ixodes pacificus	2012-2013	USA	-122.227	37.4036	Epidemiology and Genetic Diversity of Anaplasma phagocytophilum in the San Francisco Bay Area, California
Ixodes pacificus	2012-2013	USA	-122.291	37.4794	Epidemiology and Genetic Diversity of Anaplasma phagocytophilum in the San Francisco Bay Area, California
Ixodes pacificus	2012-2013	USA	-122.299	37.4363	Epidemiology and Genetic Diversity of Anaplasma phagocytophilum in the San Francisco Bay Area, California
Ixodes pacificus	2012-2013	USA	-122.325	37.3908	Epidemiology and Genetic Diversity of Anaplasma phagocytophilum in the San Francisco Bay Area, California
Ixodes pacificus	2012-2013	USA	-122.252	37.3922	Epidemiology and Genetic Diversity of Anaplasma phagocytophilum in the San Francisco Bay Area, California
Ixodes pacificus	2012-2013	USA	-122.241	37.3536	Epidemiology and Genetic Diversity of Anaplasma phagocytophilum in the San Francisco Bay Area, California
Ixodes pacificus	2012-2013	USA	-122.275	37.4034	Epidemiology and Genetic Diversity of Anaplasma phagocytophilum in the San Francisco Bay Area, California
Ixodes pacificus	2012-2013	USA	-122.098	37.9648	Epidemiology and Genetic Diversity of Anaplasma phagocytophilum in the San Francisco Bay Area, California
Ixodes pacificus	2012-2013	USA	-121.413	37.1547	Epidemiology and Genetic Diversity of Anaplasma phagocytophilum in the San Francisco Bay Area, California
Ixodes pacificus	2012-2013	USA	-122.154	37.3069	Epidemiology and Genetic Diversity of Anaplasma phagocytophilum in the San Francisco Bay Area, California
Ixodes pacificus	2012-2013	USA	-122.112	37.2488	Epidemiology and Genetic Diversity of Anaplasma phagocytophilum in the San Francisco Bay Area, California
Ixodes pacificus	2012-2013	USA	-121.9	37.1815	Epidemiology and Genetic Diversity of Anaplasma phagocytophilum in the San Francisco Bay Area, California
Ixodes pacificus	2012-2013	USA	-122.177	37.3318	Epidemiology and Genetic Diversity of Anaplasma phagocytophilum in the San Francisco Bay Area, California
Ixodes pacificus	2012-2013	USA	-122.117	37.2316	Epidemiology and Genetic Diversity of Anaplasma phagocytophilum in the San Francisco Bay Area, California
Ixodes pacificus	2012-2013	USA	-122.625	38.4291	Epidemiology and Genetic Diversity of Anaplasma phagocytophilum in the San Francisco Bay Area, California
Ixodes pacificus	2012-2013	USA	-122.547	38.3549	Epidemiology and Genetic Diversity of Anaplasma phagocytophilum in the San Francisco Bay Area, California
Ixodes pacificus	2006-2008	USA	-122.495	38.0087	Impacts of an Introduced Forest Pathogen on the Risk of Lyme Disease in California
Ixodes pacificus	2006-2008	USA	-122.604	37.9681	Impacts of an Introduced Forest Pathogen on the Risk of Lyme Disease in California
Ixodes pacificus	1991-1992	USA	-122.132	38.026	Mark and Recapture of Adult Ixodes pacificus (Acari: Ixodidae) to Determine the Effect of Repeated Removal Sampling on Tick Abundance
Ixodes pacificus	2003-2004	USA	-123.673	41.0993	Ecology of Anaplasma phagocytophilum infection in gray foxes (Urocyon cinereoargenteus) in northwestern California
Ixodes pacificus	2006-2009	USA	-122.495	38.0087	Comparative genetic diversity of Lyme disease bacteria in Northern Californian ticks and their vertebrate hosts
Ixodes pacificus	2006-2009	USA	-122.604	37.9681	Comparative genetic diversity of Lyme disease bacteria in Northern Californian ticks and their vertebrate hosts
Ixodes pacificus	2006-2009	USA	-122.547	38.3549	Comparative genetic diversity of Lyme disease bacteria in Northern Californian ticks and their vertebrate hosts
Ixodes pacificus	2006-2009	USA	-122.625	38.4291	Comparative genetic diversity of Lyme disease bacteria in Northern Californian ticks and their vertebrate hosts
Ixodes pacificus	2006-2009	USA	-122.502	38.4449	Comparative genetic diversity of Lyme disease bacteria in Northern Californian ticks and their vertebrate hosts
	2006-2009	USA	-122.595711111111	38.3489	Comparative genetic diversity of Lyme disease bacteria in Northern Californian ticks and their vertebrate hosts
	2006-2010	USA	-122.509972222222	38.3644	Comparative genetic diversity of Lyme disease bacteria in Northern Californian ticks and their vertebrate hosts
Ixodes pacificus	2003-2004	USA	-122.625	38.4291	Wild turkey (Meleagris gallopavo) as a host of ixodid ticks, lice, and Lyme disease spirochetes (Borrelia burgdorferi sensu lato) in California state parks
Ixodes pacificus	2003-2004	USA	-122.547	38.3549	Wild turkey (Meleagris gallopavo) as a host of ixodid ticks, lice, and Lyme disease spirochetes (Borrelia burgdorferi sensu lato) in California state parks
Ixodes pacificus	2003-2004	USA	-122.502	38.4449	Wild turkey (Meleagris gallopavo) as a host of ixodid ticks, lice, and Lyme disease spirochetes (Borrelia burgdorferi sensu lato) in California state parks
Ixodes pacificus	1996	USA	-122.884	38.0666	Comparison of Infectivities of Six Tick-Derived Isolates of Borrelia burgdorferi for Rodents and Ticks
Ixodes pacificus	1996	USA	-122.236	37.8831	Risk of human exposure to vector ticks (Acari: Ixodidae) in a heavily used recreational area in northern California
Ixodes pacificus	2004	USA	-123.783	39.9448	A spatially-explicit model of acarological risk of exposure to Borrelia burgdorferi-infected Ixodes pacificus nymphs in northwestern California based on woodland type, temperature, and water vapor
Ixodes pacificus	2004	USA	-123.752	39.899	A spatially-explicit model of acarological risk of exposure to Borrelia burgdorferi-infected Ixodes pacificus nymphs in northwestern California based on woodland type, temperature, and water vapor
Ixodes pacificus	2004	USA	-123.735	39.8829	A spatially-explicit model of acarological risk of exposure to Borrelia burgdorferi-infected Ixodes pacificus nymphs in northwestern California based on woodland type, temperature, and water vapor
Ixodes pacificus	2004	USA	-123.726	39.8752	A spatially-explicit model of acarological risk of exposure to Borrelia burgdorferi-infected Ixodes pacificus nymphs in northwestern California based on woodland type, temperature, and water vapor
Ixodes pacificus	2004	USA	-123.822	39.7527	A spatially-explicit model of acarological risk of exposure to Borrelia burgdorferi-infected Ixodes pacificus nymphs in northwestern California based on woodland type, temperature, and water vapor
Ixodes pacificus	2004	USA	-123.65	39.7295	A spatially-explicit model of acarological risk of exposure to Borrelia burgdorferi-infected Ixodes pacificus nymphs in northwestern California based on woodland type, temperature, and water vapor
Ixodes pacificus	2004	USA	-123.632	39.739	A spatially-explicit model of acarological risk of exposure to Borrelia burgdorferi-infected Ixodes pacificus nymphs in northwestern California based on woodland type, temperature, and water vapor
Ixodes pacificus	2004	USA	-123.543	39.7503	A spatially-explicit model of acarological risk of exposure to Borrelia burgdorferi-infected Ixodes pacificus nymphs in northwestern California based on woodland type, temperature, and water vapor
Ixodes pacificus	2004	USA	-123.484	39.6908	A spatially-explicit model of acarological risk of exposure to Borrelia burgdorferi-infected Ixodes pacificus nymphs in northwestern California based on woodland type, temperature, and water vapor
Ixodes pacificus	2004	USA	-123.515	39.6849	A spatially-explicit model of acarological risk of exposure to Borrelia burgdorferi-infected Ixodes pacificus nymphs in northwestern California based on woodland type, temperature, and water vapor
Ixodes pacificus	2004	USA	-123.367	39.7122	A spatially-explicit model of acarological risk of exposure to Borrelia burgdorferi-infected Ixodes pacificus nymphs in northwestern California based on woodland type, temperature, and water vapor
Ixodes pacificus	2004	USA	-123.078	39.8445	A spatially-explicit model of acarological risk of exposure to Borrelia burgdorferi-infected Ixodes pacificus nymphs in northwestern California based on woodland type, temperature, and water vapor
Ixodes pacificus	2004	USA	-123.047	39.8523	A spatially-explicit model of acarological risk of exposure to Borrelia burgdorferi-infected Ixodes pacificus nymphs in northwestern California based on woodland type, temperature, and water vapor
Ixodes pacificus	2004	USA	-123.236	39.3315	A spatially-explicit model of acarological risk of exposure to Borrelia burgdorferi-infected Ixodes pacificus nymphs in northwestern California based on woodland type, temperature, and water vapor
Ixodes pacificus	2004	USA	-123.31	39.3219	A spatially-explicit model of acarological risk of exposure to Borrelia burgdorferi-infected Ixodes pacificus nymphs in northwestern California based on woodland type, temperature, and water vapor
Ixodes pacificus	2004	USA	-123.318	39.3445	A spatially-explicit model of acarological risk of exposure to Borrelia burgdorferi-infected Ixodes pacificus nymphs in northwestern California based on woodland type, temperature, and water vapor
Ixodes pacificus	2004	USA	-123.377	39.4118	A spatially-explicit model of acarological risk of exposure to Borrelia burgdorferi-infected Ixodes pacificus nymphs in northwestern California based on woodland type, temperature, and water vapor
Ixodes pacificus	2004	USA	-123.384	39.4272	A spatially-explicit model of acarological risk of exposure to Borrelia burgdorferi-infected Ixodes pacificus nymphs in northwestern California based on woodland type, temperature, and water vapor
Ixodes pacificus	2004	USA	-123.181	39.4891	A spatially-explicit model of acarological risk of exposure to Borrelia burgdorferi-infected Ixodes pacificus nymphs in northwestern California based on woodland type, temperature, and water vapor
Ixodes pacificus	2004	USA	-123.139	39.2785	A spatially-explicit model of acarological risk of exposure to Borrelia burgdorferi-infected Ixodes pacificus nymphs in northwestern California based on woodland type, temperature, and water vapor
Ixodes pacificus	2004	USA	-123.217	39.2571	A spatially-explicit model of acarological risk of exposure to Borrelia burgdorferi-infected Ixodes pacificus nymphs in northwestern California based on woodland type, temperature, and water vapor
Ixodes pacificus	2004	USA	-123.116	39.3576	A spatially-explicit model of acarological risk of exposure to Borrelia burgdorferi-infected Ixodes pacificus nymphs in northwestern California based on woodland type, temperature, and water vapor
Ixodes pacificus	2004	USA	-123.059	39.0217	A spatially-explicit model of acarological risk of exposure to Borrelia burgdorferi-infected Ixodes pacificus nymphs in northwestern California based on woodland type, temperature, and water vapor
Ixodes pacificus	2004	USA	-123.062	39.0117	A spatially-explicit model of acarological risk of exposure to Borrelia burgdorferi-infected Ixodes pacificus nymphs in northwestern California based on woodland type, temperature, and water vapor
Ixodes pacificus	2004	USA	-123.084	38.996	A spatially-explicit model of acarological risk of exposure to Borrelia burgdorferi-infected Ixodes pacificus nymphs in northwestern California based on woodland type, temperature, and water vapor
Ixodes pacificus	2004	USA	-123.091	39.0324	A spatially-explicit model of acarological risk of exposure to Borrelia burgdorferi-infected Ixodes pacificus nymphs in northwestern California based on woodland type, temperature, and water vapor
Ixodes pacificus	2004	USA	-123.118	39.0438	A spatially-explicit model of acarological risk of exposure to Borrelia burgdorferi-infected Ixodes pacificus nymphs in northwestern California based on woodland type, temperature, and water vapor
Ixodes pacificus	2004	USA	-123.151	39.0567	A spatially-explicit model of acarological risk of exposure to Borrelia burgdorferi-infected Ixodes pacificus nymphs in northwestern California based on woodland type, temperature, and water vapor
Ixodes pacificus	2004	USA	-123.205	39.0431	A spatially-explicit model of acarological risk of exposure to Borrelia burgdorferi-infected Ixodes pacificus nymphs in northwestern California based on woodland type, temperature, and water vapor
Ixodes pacificus	2004	USA	-123.134	38.971	A spatially-explicit model of acarological risk of exposure to Borrelia burgdorferi-infected Ixodes pacificus nymphs in northwestern California based on woodland type, temperature, and water vapor
Ixodes pacificus	2004	USA	-123.094	38.916	A spatially-explicit model of acarological risk of exposure to Borrelia burgdorferi-infected Ixodes pacificus nymphs in northwestern California based on woodland type, temperature, and water vapor
Ixodes pacificus	2004	USA	-123.129	39.1209	A spatially-explicit model of acarological risk of exposure to Borrelia burgdorferi-infected Ixodes pacificus nymphs in northwestern California based on woodland type, temperature, and water vapor
Ixodes pacificus	2004	USA	-123.19	39.2094	A spatially-explicit model of acarological risk of exposure to Borrelia burgdorferi-infected Ixodes pacificus nymphs in northwestern California based on woodland type, temperature, and water vapor
Ixodes pacificus	2004	USA	-123.189	39.223	A spatially-explicit model of acarological risk of exposure to Borrelia burgdorferi-infected Ixodes pacificus nymphs in northwestern California based on woodland type, temperature, and water vapor
Ixodes pacificus	2004	USA	-123.147	39.2772	A spatially-explicit model of acarological risk of exposure to Borrelia burgdorferi-infected Ixodes pacificus nymphs in northwestern California based on woodland type, temperature, and water vapor
Ixodes pacificus	2004	USA	-123.317	39.2344	A spatially-explicit model of acarological risk of exposure to Borrelia burgdorferi-infected Ixodes pacificus nymphs in northwestern California based on woodland type, temperature, and water vapor
Ixodes pacificus	2004	USA	-123.276	39.2444	A spatially-explicit model of acarological risk of exposure to Borrelia burgdorferi-infected Ixodes pacificus nymphs in northwestern California based on woodland type, temperature, and water vapor
Ixodes pacificus	2004	USA	-123.237	39.1573	A spatially-explicit model of acarological risk of exposure to Borrelia burgdorferi-infected Ixodes pacificus nymphs in northwestern California based on woodland type, temperature, and water vapor
Ixodes pacificus	2004	USA	-123.306	39.1773	A spatially-explicit model of acarological risk of exposure to Borrelia burgdorferi-infected Ixodes pacificus nymphs in northwestern California based on woodland type, temperature, and water vapor
Ixodes pacificus	2004	USA	-123.346	39.188	A spatially-explicit model of acarological risk of exposure to Borrelia burgdorferi-infected Ixodes pacificus nymphs in northwestern California based on woodland type, temperature, and water vapor
Ixodes pacificus	2004	USA	-123.277	39.1016	A spatially-explicit model of acarological risk of exposure to Borrelia burgdorferi-infected Ixodes pacificus nymphs in northwestern California based on woodland type, temperature, and water vapor
Ixodes pacificus	2004	USA	-123.423	39.2287	A spatially-explicit model of acarological risk of exposure to Borrelia burgdorferi-infected Ixodes pacificus nymphs in northwestern California based on woodland type, temperature, and water vapor
Ixodes pacificus	2004	USA	-123.509	39.2223	A spatially-explicit model of acarological risk of exposure to Borrelia burgdorferi-infected Ixodes pacificus nymphs in northwestern California based on woodland type, temperature, and water vapor
Ixodes pacificus	2004	USA	-123.48	39.0717	A spatially-explicit model of acarological risk of exposure to Borrelia burgdorferi-infected Ixodes pacificus nymphs in northwestern California based on woodland type, temperature, and water vapor
Ixodes pacificus	2004	USA	-123.468	39.0631	A spatially-explicit model of acarological risk of exposure to Borrelia burgdorferi-infected Ixodes pacificus nymphs in northwestern California based on woodland type, temperature, and water vapor
Ixodes pacificus	2004	USA	-123.411	39.0031	A spatially-explicit model of acarological risk of exposure to Borrelia burgdorferi-infected Ixodes pacificus nymphs in northwestern California based on woodland type, temperature, and water vapor
Ixodes pacificus	2004	USA	-123.327	38.9175	A spatially-explicit model of acarological risk of exposure to Borrelia burgdorferi-infected Ixodes pacificus nymphs in northwestern California based on woodland type, temperature, and water vapor
Ixodes pacificus	2004	USA	-123.34	38.9018	A spatially-explicit model of acarological risk of exposure to Borrelia burgdorferi-infected Ixodes pacificus nymphs in northwestern California based on woodland type, temperature, and water vapor
Ixodes pacificus	2004	USA	-123.688	39.1752	A spatially-explicit model of acarological risk of exposure to Borrelia burgdorferi-infected Ixodes pacificus nymphs in northwestern California based on woodland type, temperature, and water vapor
Ixodes pacificus	2004	USA	-123.626	39.151	A spatially-explicit model of acarological risk of exposure to Borrelia burgdorferi-infected Ixodes pacificus nymphs in northwestern California based on woodland type, temperature, and water vapor
Ixodes pacificus	2004	USA	-123.813	39.3735	A spatially-explicit model of acarological risk of exposure to Borrelia burgdorferi-infected Ixodes pacificus nymphs in northwestern California based on woodland type, temperature, and water vapor
Ixodes pacificus	2004	USA	-123.811	39.3336	A spatially-explicit model of acarological risk of exposure to Borrelia burgdorferi-infected Ixodes pacificus nymphs in northwestern California based on woodland type, temperature, and water vapor
Ixodes pacificus	2004	USA	-123.803	39.3279	A spatially-explicit model of acarological risk of exposure to Borrelia burgdorferi-infected Ixodes pacificus nymphs in northwestern California based on woodland type, temperature, and water vapor
Ixodes pacificus	2004	USA	-123.74	39.3257	A spatially-explicit model of acarological risk of exposure to Borrelia burgdorferi-infected Ixodes pacificus nymphs in northwestern California based on woodland type, temperature, and water vapor
Ixodes pacificus	2004	USA	-123.74	39.2686	A spatially-explicit model of acarological risk of exposure to Borrelia burgdorferi-infected Ixodes pacificus nymphs in northwestern California based on woodland type, temperature, and water vapor
Ixodes pacificus	2004	USA	-123.709	39.3136	A spatially-explicit model of acarological risk of exposure to Borrelia burgdorferi-infected Ixodes pacificus nymphs in northwestern California based on woodland type, temperature, and water vapor
Ixodes pacificus	2004	USA	-123.692	39.3921	A spatially-explicit model of acarological risk of exposure to Borrelia burgdorferi-infected Ixodes pacificus nymphs in northwestern California based on woodland type, temperature, and water vapor
Ixodes pacificus	2004	USA	-123.601	39.3628	A spatially-explicit model of acarological risk of exposure to Borrelia burgdorferi-infected Ixodes pacificus nymphs in northwestern California based on woodland type, temperature, and water vapor
Ixodes pacificus	2004	USA	-123.261	39.4378	A spatially-explicit model of acarological risk of exposure to Borrelia burgdorferi-infected Ixodes pacificus nymphs in northwestern California based on woodland type, temperature, and water vapor
Ixodes pacificus	2007-2009	USA	-123.43	42.0094	Survey of Ixodes pacificus Ticks in California Reveals a Diversity of Microorganisms and a Novel and Widespread Anaplasmataceae Species
Ixodes pacificus	2007-2009	USA	-123.481	41.0724	Survey of Ixodes pacificus Ticks in California Reveals a Diversity of Microorganisms and a Novel and Widespread Anaplasmataceae Species
Ixodes pacificus	2007-2009	USA	-123.653	41.0457	Survey of Ixodes pacificus Ticks in California Reveals a Diversity of Microorganisms and a Novel and Widespread Anaplasmataceae Species
Ixodes pacificus	2007-2009	USA	-123.296	39.847	Survey of Ixodes pacificus Ticks in California Reveals a Diversity of Microorganisms and a Novel and Widespread Anaplasmataceae Species
Ixodes pacificus	2007-2009	USA	-122.357	39.6388	Survey of Ixodes pacificus Ticks in California Reveals a Diversity of Microorganisms and a Novel and Widespread Anaplasmataceae Species
Ixodes pacificus	2007-2009	USA	-123.497	39.4617	Survey of Ixodes pacificus Ticks in California Reveals a Diversity of Microorganisms and a Novel and Widespread Anaplasmataceae Species
Ixodes pacificus	2007-2009	USA	-122.505	39.1114	Survey of Ixodes pacificus Ticks in California Reveals a Diversity of Microorganisms and a Novel and Widespread Anaplasmataceae Species
Ixodes pacificus	2007-2009	USA	-120.881	38.999	Survey of Ixodes pacificus Ticks in California Reveals a Diversity of Microorganisms and a Novel and Widespread Anaplasmataceae Species
Ixodes pacificus	2007-2009	USA	-122.34	38.6421	Survey of Ixodes pacificus Ticks in California Reveals a Diversity of Microorganisms and a Novel and Widespread Anaplasmataceae Species
Ixodes pacificus	2007-2009	USA	-122.369	38.3851	Survey of Ixodes pacificus Ticks in California Reveals a Diversity of Microorganisms and a Novel and Widespread Anaplasmataceae Species
Ixodes pacificus	2007-2009	USA	-122.14	38.3922	Survey of Ixodes pacificus Ticks in California Reveals a Diversity of Microorganisms and a Novel and Widespread Anaplasmataceae Species
Ixodes pacificus	2007-2009	USA	-122.458	38.2138	Survey of Ixodes pacificus Ticks in California Reveals a Diversity of Microorganisms and a Novel and Widespread Anaplasmataceae Species
Ixodes pacificus	2007-2009	USA	-122.351	38.0603	Survey of Ixodes pacificus Ticks in California Reveals a Diversity of Microorganisms and a Novel and Widespread Anaplasmataceae Species
Ixodes pacificus	2007-2009	USA	-122.115	37.914	Survey of Ixodes pacificus Ticks in California Reveals a Diversity of Microorganisms and a Novel and Widespread Anaplasmataceae Species
Ixodes pacificus	2007-2009	USA	-122.008	37.128	Survey of Ixodes pacificus Ticks in California Reveals a Diversity of Microorganisms and a Novel and Widespread Anaplasmataceae Species
Ixodes pacificus	2007-2009	USA	-121.837	37.0852	Survey of Ixodes pacificus Ticks in California Reveals a Diversity of Microorganisms and a Novel and Widespread Anaplasmataceae Species
Ixodes pacificus	2007-2009	USA	-116.998	34.1766	Survey of Ixodes pacificus Ticks in California Reveals a Diversity of Microorganisms and a Novel and Widespread Anaplasmataceae Species
Ixodes pacificus	2007-2009	USA	-117.745	33.6442	Survey of Ixodes pacificus Ticks in California Reveals a Diversity of Microorganisms and a Novel and Widespread Anaplasmataceae Species
Ixodes pacificus	2019-2020	Canada	-123.938	48.4305	Assessing the spatial and temporal patterns and risk factors for acquisition of Ixodes spp. by companion animals across Canada
Ixodes pacificus	2019-2020	Canada	-123.553	48.3984	Assessing the spatial and temporal patterns and risk factors for acquisition of Ixodes spp. by companion animals across Canada
Ixodes pacificus	2019-2020	Canada	-123.414	48.4804	Assessing the spatial and temporal patterns and risk factors for acquisition of Ixodes spp. by companion animals across Canada
Ixodes pacificus	2019-2020	Canada	-123.285	48.4055	Assessing the spatial and temporal patterns and risk factors for acquisition of Ixodes spp. by companion animals across Canada
Ixodes pacificus	2019-2020	Canada	-123.492	48.5875	Assessing the spatial and temporal patterns and risk factors for acquisition of Ixodes spp. by companion animals across Canada
Ixodes pacificus	2019-2020	Canada	-123.646	48.666	Assessing the spatial and temporal patterns and risk factors for acquisition of Ixodes spp. by companion animals across Canada
Ixodes pacificus	2019-2020	Canada	-123.796	49.13	Assessing the spatial and temporal patterns and risk factors for acquisition of Ixodes spp. by companion animals across Canada
Ixodes pacificus	2019-2020	Canada	-124.024	49.0836	Assessing the spatial and temporal patterns and risk factors for acquisition of Ixodes spp. by companion animals across Canada
Ixodes pacificus	2019-2020	Canada	-123.988	49.2585	Assessing the spatial and temporal patterns and risk factors for acquisition of Ixodes spp. by companion animals across Canada
Ixodes pacificus	2019-2020	Canada	-124.167	49.2871	Assessing the spatial and temporal patterns and risk factors for acquisition of Ixodes spp. by companion animals across Canada
Ixodes pacificus	2019-2020	Canada	-122.828	49.13	Assessing the spatial and temporal patterns and risk factors for acquisition of Ixodes spp. by companion animals across Canada
Ixodes pacificus	2019-2020	Canada	-122.514	49.23	Assessing the spatial and temporal patterns and risk factors for acquisition of Ixodes spp. by companion animals across Canada
Ixodes pacificus	2019-2020	Canada	-122.329	49.1265	Assessing the spatial and temporal patterns and risk factors for acquisition of Ixodes spp. by companion animals across Canada
Ixodes pacificus	2019-2020	Canada	-122.214	49.0015	Assessing the spatial and temporal patterns and risk factors for acquisition of Ixodes spp. by companion animals across Canada
Ixodes pacificus	2019-2020	Canada	-122.015	49.1015	Assessing the spatial and temporal patterns and risk factors for acquisition of Ixodes spp. by companion animals across Canada
Ixodes pacificus	2019-2020	Canada	-121.933	49.3192	Assessing the spatial and temporal patterns and risk factors for acquisition of Ixodes spp. by companion animals across Canada
Ixodes pacificus	2019-2020	Canada	-121.74	49.3763	Assessing the spatial and temporal patterns and risk factors for acquisition of Ixodes spp. by companion animals across Canada
Ixodes pacificus	2019-2020	Canada	-121.701	49.2086	Assessing the spatial and temporal patterns and risk factors for acquisition of Ixodes spp. by companion animals across Canada
Ixodes pacificus	2019-2020	Canada	-121.361	49.3763	Assessing the spatial and temporal patterns and risk factors for acquisition of Ixodes spp. by companion animals across Canada
Ixodes pacificus	2019-2020	Canada	-121.429	49.6047	Assessing the spatial and temporal patterns and risk factors for acquisition of Ixodes spp. by companion animals across Canada
Ixodes pacificus	2019-2020	Canada	-121.158	49.1229	Assessing the spatial and temporal patterns and risk factors for acquisition of Ixodes spp. by companion animals across Canada
Ixodes pacificus	2019-2020	Canada	-121.982	49.6012	Assessing the spatial and temporal patterns and risk factors for acquisition of Ixodes spp. by companion animals across Canada
Ixodes pacificus	2019-2020	Canada	-122.125	49.7368	Assessing the spatial and temporal patterns and risk factors for acquisition of Ixodes spp. by companion animals across Canada
Ixodes pacificus	2019-2020	Canada	-124.76	49.484	Assessing the spatial and temporal patterns and risk factors for acquisition of Ixodes spp. by companion animals across Canada
Ixodes pacificus	2019-2020	Canada	-125.307	50.0372	Assessing the spatial and temporal patterns and risk factors for acquisition of Ixodes spp. by companion animals across Canada
Ixodes pacificus	2019-2020	Canada	-128.573	54.0176	Assessing the spatial and temporal patterns and risk factors for acquisition of Ixodes spp. by companion animals across Canada
Ixodes pacificus	2019-2020	Canada	-120.413	50.6708	Assessing the spatial and temporal patterns and risk factors for acquisition of Ixodes spp. by companion animals across Canada
Ixodes pacificus	2019-2020	Canada	-119.523	50.9088	Assessing the spatial and temporal patterns and risk factors for acquisition of Ixodes spp. by companion animals across Canada
Ixodes pacificus	2019-2020	Canada	-119.337	50.7422	Assessing the spatial and temporal patterns and risk factors for acquisition of Ixodes spp. by companion animals across Canada
Ixodes pacificus	2019-2020	Canada	-119.499	49.8809	Assessing the spatial and temporal patterns and risk factors for acquisition of Ixodes spp. by companion animals across Canada
Ixodes pacificus	2019-2020	Canada	-119.718	49.6239	Assessing the spatial and temporal patterns and risk factors for acquisition of Ixodes spp. by companion animals across Canada
Ixodes pacificus	2019-2020	Canada	-118.024	51.6702	Assessing the spatial and temporal patterns and risk factors for acquisition of Ixodes spp. by companion animals across Canada
Ixodes pacificus	2019-2020	Canada	-128.546	54.5524	Assessing the spatial and temporal patterns and risk factors for acquisition of Ixodes spp. by companion animals across Canada
Ixodes pacificus	2019-2020	Canada	-126.605	54.3311	Assessing the spatial and temporal patterns and risk factors for acquisition of Ixodes spp. by companion animals across Canada
Ixodes pacificus	1993-2006	Canada	-123.298	56.4812	Ecological Niche Modeling of Lyme Disease in British Columbia, Canada
Ixodes pacificus	1993-2006	Canada	-121.978	55.0892	Ecological Niche Modeling of Lyme Disease in British Columbia, Canada
Ixodes pacificus	1993-2006	Canada	-123.715	53.4236	Ecological Niche Modeling of Lyme Disease in British Columbia, Canada
Ixodes pacificus	1993-2006	Canada	-125.369	53.6258	Ecological Niche Modeling of Lyme Disease in British Columbia, Canada
Ixodes pacificus	1993-2006	Canada	-126.249	53.5544	Ecological Niche Modeling of Lyme Disease in British Columbia, Canada
Ixodes pacificus	1993-2006	Canada	-126.392	52.8049	Ecological Niche Modeling of Lyme Disease in British Columbia, Canada
Ixodes pacificus	1993-2006	Canada	-128.652	52.4599	Ecological Niche Modeling of Lyme Disease in British Columbia, Canada
Ixodes pacificus	1993-2006	Canada	-129.033	53.8162	Ecological Niche Modeling of Lyme Disease in British Columbia, Canada
Ixodes pacificus	1993-2006	Canada	-128.973	54.2326	Ecological Niche Modeling of Lyme Disease in British Columbia, Canada
Ixodes pacificus	1993-2006	Canada	-130.18	54.7799	Ecological Niche Modeling of Lyme Disease in British Columbia, Canada
Ixodes pacificus	1993-2006	Canada	-123.291	52.5908	Ecological Niche Modeling of Lyme Disease in British Columbia, Canada
Ixodes pacificus	1993-2006	Canada	-122.946	52.0316	Ecological Niche Modeling of Lyme Disease in British Columbia, Canada
Ixodes pacificus	1993-2006	Canada	-122.673	51.7223	Ecological Niche Modeling of Lyme Disease in British Columbia, Canada
Ixodes pacificus	1993-2006	Canada	-122.137	51.9364	Ecological Niche Modeling of Lyme Disease in British Columbia, Canada
Ixodes pacificus	1993-2006	Canada	-120.9	51.6747	Ecological Niche Modeling of Lyme Disease in British Columbia, Canada
Ixodes pacificus	1993-2006	Canada	-120.626	51.7698	Ecological Niche Modeling of Lyme Disease in British Columbia, Canada
Ixodes pacificus	1993-2006	Canada	-120.602	50.8775	Ecological Niche Modeling of Lyme Disease in British Columbia, Canada
Ixodes pacificus	1993-2006	Canada	-120.638	50.3779	Ecological Niche Modeling of Lyme Disease in British Columbia, Canada
Ixodes pacificus	1993-2006	Canada	-120.591	50.1042	Ecological Niche Modeling of Lyme Disease in British Columbia, Canada
Ixodes pacificus	1993-2006	Canada	-121.055	50.2351	Ecological Niche Modeling of Lyme Disease in British Columbia, Canada
Ixodes pacificus	1993-2006	Canada	-115.25	49.4201	Ecological Niche Modeling of Lyme Disease in British Columbia, Canada
Ixodes pacificus	1993-2006	Canada	-116.57	50.3338	Ecological Niche Modeling of Lyme Disease in British Columbia, Canada
Ixodes pacificus	1993-2006	Canada	-117.356	49.3416	Ecological Niche Modeling of Lyme Disease in British Columbia, Canada
Ixodes pacificus	1993-2006	Canada	-117.712	49.4273	Ecological Niche Modeling of Lyme Disease in British Columbia, Canada
Ixodes pacificus	1993-2006	Canada	-118.333	48.9276	Ecological Niche Modeling of Lyme Disease in British Columbia, Canada
Ixodes pacificus	1993-2006	Canada	-118.819	48.899	Ecological Niche Modeling of Lyme Disease in British Columbia, Canada
Ixodes pacificus	1993-2006	Canada	-119.433	49.0275	Ecological Niche Modeling of Lyme Disease in British Columbia, Canada
Ixodes pacificus	1993-2006	Canada	-119.568	49.1846	Ecological Niche Modeling of Lyme Disease in British Columbia, Canada
Ixodes pacificus	1993-2006	Canada	-119.747	49.62	Ecological Niche Modeling of Lyme Disease in British Columbia, Canada
Ixodes pacificus	1993-2006	Canada	-119.554	49.6842	Ecological Niche Modeling of Lyme Disease in British Columbia, Canada
Ixodes pacificus	1993-2006	Canada	-119.568	50.0055	Ecological Niche Modeling of Lyme Disease in British Columbia, Canada
Ixodes pacificus	1993-2006	Canada	-119.226	50.034	Ecological Niche Modeling of Lyme Disease in British Columbia, Canada
Ixodes pacificus	1993-2006	Canada	-119.533	50.1911	Ecological Niche Modeling of Lyme Disease in British Columbia, Canada
Ixodes pacificus	1993-2006	Canada	-119.697	50.4695	Ecological Niche Modeling of Lyme Disease in British Columbia, Canada
Ixodes pacificus	1993-2006	Canada	-119.911	50.5765	Ecological Niche Modeling of Lyme Disease in British Columbia, Canada
Ixodes pacificus	1993-2006	Canada	-120.154	50.5408	Ecological Niche Modeling of Lyme Disease in British Columbia, Canada
Ixodes pacificus	1993-2006	Canada	-127.424	50.6586	Ecological Niche Modeling of Lyme Disease in British Columbia, Canada
Ixodes pacificus	1993-2006	Canada	-127.017	50.6229	Ecological Niche Modeling of Lyme Disease in British Columbia, Canada
Ixodes pacificus	1993-2006	Canada	-126.025	49.6236	Ecological Niche Modeling of Lyme Disease in British Columbia, Canada
Ixodes pacificus	1993-2006	Canada	-125.583	49.6022	Ecological Niche Modeling of Lyme Disease in British Columbia, Canada
Ixodes pacificus	1993-2006	Canada	-125.668	49.1167	Ecological Niche Modeling of Lyme Disease in British Columbia, Canada
Ixodes pacificus	1993-2006	Canada	-125.318	48.9311	Ecological Niche Modeling of Lyme Disease in British Columbia, Canada
Ixodes pacificus	1993-2006	Canada	-125.611	50.1589	Ecological Niche Modeling of Lyme Disease in British Columbia, Canada
Ixodes pacificus	1993-2006	Canada	-125.525	49.9948	Ecological Niche Modeling of Lyme Disease in British Columbia, Canada
Ixodes pacificus	1993-2006	Canada	-125.261	50.109	Ecological Niche Modeling of Lyme Disease in British Columbia, Canada
Ixodes pacificus	1993-2006	Canada	-125.24	49.9876	Ecological Niche Modeling of Lyme Disease in British Columbia, Canada
Ixodes pacificus	1993-2006	Canada	-125.083	49.7806	Ecological Niche Modeling of Lyme Disease in British Columbia, Canada
Ixodes pacificus	1993-2006	Canada	-124.926	49.6521	Ecological Niche Modeling of Lyme Disease in British Columbia, Canada
Ixodes pacificus	1993-2006	Canada	-125.104	49.5236	Ecological Niche Modeling of Lyme Disease in British Columbia, Canada
Ixodes pacificus	1993-2006	Canada	-124.776	49.4879	Ecological Niche Modeling of Lyme Disease in British Columbia, Canada
Ixodes pacificus	1993-2006	Canada	-124.783	49.802	Ecological Niche Modeling of Lyme Disease in British Columbia, Canada
Ixodes pacificus	1993-2006	Canada	-124.84	50.0804	Ecological Niche Modeling of Lyme Disease in British Columbia, Canada
Ixodes pacificus	1993-2006	Canada	-124.505	49.9091	Ecological Niche Modeling of Lyme Disease in British Columbia, Canada
Ixodes pacificus	1993-2006	Canada	-124.483	49.6521	Ecological Niche Modeling of Lyme Disease in British Columbia, Canada
Ixodes pacificus	1993-2006	Canada	-124.319	49.5236	Ecological Niche Modeling of Lyme Disease in British Columbia, Canada
Ixodes pacificus	1993-2006	Canada	-124.512	49.438	Ecological Niche Modeling of Lyme Disease in British Columbia, Canada
Ixodes pacificus	1993-2006	Canada	-124.626	49.1953	Ecological Niche Modeling of Lyme Disease in British Columbia, Canada
Ixodes pacificus	1993-2006	Canada	-124.319	49.2666	Ecological Niche Modeling of Lyme Disease in British Columbia, Canada
Ixodes pacificus	1993-2006	Canada	-124.155	49.4308	Ecological Niche Modeling of Lyme Disease in British Columbia, Canada
Ixodes pacificus	1993-2006	Canada	-124.105	49.6593	Ecological Niche Modeling of Lyme Disease in British Columbia, Canada
Ixodes pacificus	1993-2006	Canada	-123.926	49.5094	Ecological Niche Modeling of Lyme Disease in British Columbia, Canada
Ixodes pacificus	1993-2006	Canada	-123.669	49.4166	Ecological Niche Modeling of Lyme Disease in British Columbia, Canada
Ixodes pacificus	1993-2006	Canada	-123.777	49.131	Ecological Niche Modeling of Lyme Disease in British Columbia, Canada
Ixodes pacificus	1993-2006	Canada	-123.998	48.8169	Ecological Niche Modeling of Lyme Disease in British Columbia, Canada
Ixodes pacificus	1993-2006	Canada	-123.641	48.8955	Ecological Niche Modeling of Lyme Disease in British Columbia, Canada
Ixodes pacificus	1993-2006	Canada	-123.491	49.0239	Ecological Niche Modeling of Lyme Disease in British Columbia, Canada
Ixodes pacificus	1993-2006	Canada	-123.348	49.338	Ecological Niche Modeling of Lyme Disease in British Columbia, Canada
Ixodes pacificus	1993-2006	Canada	-123.205	49.2524	Ecological Niche Modeling of Lyme Disease in British Columbia, Canada
Ixodes pacificus	1993-2006	Canada	-123.098	49.5736	Ecological Niche Modeling of Lyme Disease in British Columbia, Canada
Ixodes pacificus	1993-2006	Canada	-123.355	49.7663	Ecological Niche Modeling of Lyme Disease in British Columbia, Canada
Ixodes pacificus	1993-2006	Canada	-122.998	49.9234	Ecological Niche Modeling of Lyme Disease in British Columbia, Canada
Ixodes pacificus	1993-2006	Canada	-122.884	50.1375	Ecological Niche Modeling of Lyme Disease in British Columbia, Canada
Ixodes pacificus	1993-2006	Canada	-122.663	50.3802	Ecological Niche Modeling of Lyme Disease in British Columbia, Canada
Ixodes pacificus	1993-2006	Canada	-122.592	50.059	Ecological Niche Modeling of Lyme Disease in British Columbia, Canada
Ixodes pacificus	1993-2006	Canada	-122.185	50.4159	Ecological Niche Modeling of Lyme Disease in British Columbia, Canada
Ixodes pacificus	1993-2006	Canada	-121.464	49.6878	Ecological Niche Modeling of Lyme Disease in British Columbia, Canada
Ixodes pacificus	1993-2006	Canada	-121.464	49.5308	Ecological Niche Modeling of Lyme Disease in British Columbia, Canada
Ixodes pacificus	1993-2006	Canada	-121.442	49.3737	Ecological Niche Modeling of Lyme Disease in British Columbia, Canada
Ixodes pacificus	1993-2006	Canada	-121.271	49.2381	Ecological Niche Modeling of Lyme Disease in British Columbia, Canada
Ixodes pacificus	1993-2006	Canada	-121.021	48.9668	Ecological Niche Modeling of Lyme Disease in British Columbia, Canada
Ixodes pacificus	1993-2006	Canada	-121.785	49.3809	Ecological Niche Modeling of Lyme Disease in British Columbia, Canada
Ixodes pacificus	1993-2006	Canada	-121.785	49.2167	Ecological Niche Modeling of Lyme Disease in British Columbia, Canada
Ixodes pacificus	1993-2006	Canada	-121.671	49.0382	Ecological Niche Modeling of Lyme Disease in British Columbia, Canada
Ixodes pacificus	1993-2006	Canada	-121.821	48.9169	Ecological Niche Modeling of Lyme Disease in British Columbia, Canada
Ixodes pacificus	1993-2006	Canada	-122.063	48.924	Ecological Niche Modeling of Lyme Disease in British Columbia, Canada
Ixodes pacificus	1993-2006	Canada	-122.363	49.0454	Ecological Niche Modeling of Lyme Disease in British Columbia, Canada
Ixodes pacificus	1993-2006	Canada	-122.813	49.181	Ecological Niche Modeling of Lyme Disease in British Columbia, Canada
Ixodes pacificus	1993-2006	Canada	-122.706	48.9383	Ecological Niche Modeling of Lyme Disease in British Columbia, Canada
Ixodes pacificus	1993-2006	Canada	-122.991	48.924	Ecological Niche Modeling of Lyme Disease in British Columbia, Canada
Ixodes pacificus	1993-2006	Canada	-122.891	48.7027	Ecological Niche Modeling of Lyme Disease in British Columbia, Canada
Ixodes pacificus	1993-2006	Canada	-123.148	48.6385	Ecological Niche Modeling of Lyme Disease in British Columbia, Canada
Ixodes pacificus	1993-2006	Canada	-123.041	48.4315	Ecological Niche Modeling of Lyme Disease in British Columbia, Canada
Ixodes pacificus	1993-2006	Canada	-123.441	48.3743	Ecological Niche Modeling of Lyme Disease in British Columbia, Canada
Ixodes pacificus	1993-2006	Canada	-123.448	48.6028	Ecological Niche Modeling of Lyme Disease in British Columbia, Canada
Ixodes pacificus	1993-2006	Canada	-123.234	48.7812	Ecological Niche Modeling of Lyme Disease in British Columbia, Canada
Ixodes pacificus	2009-2012	USA	-122.199	37.8311	Remarkable diversity of tick or mammalian-associated Borreliae in the metropolitan San Francisco Bay Area, California
Ixodes pacificus	2009-2012	USA	-122.194	37.8254	Remarkable diversity of tick or mammalian-associated Borreliae in the metropolitan San Francisco Bay Area, California
Ixodes pacificus	2009-2012	USA	-122.197	37.8147	Remarkable diversity of tick or mammalian-associated Borreliae in the metropolitan San Francisco Bay Area, California
Ixodes pacificus	2009-2012	USA	-122.183	37.814	Remarkable diversity of tick or mammalian-associated Borreliae in the metropolitan San Francisco Bay Area, California
Ixodes pacificus	2009-2012	USA	-122.173	37.8097	Remarkable diversity of tick or mammalian-associated Borreliae in the metropolitan San Francisco Bay Area, California
Ixodes pacificus	2009-2012	USA	-122.192	37.8037	Remarkable diversity of tick or mammalian-associated Borreliae in the metropolitan San Francisco Bay Area, California
Ixodes pacificus	2009-2012	USA	-122.184	37.8065	Remarkable diversity of tick or mammalian-associated Borreliae in the metropolitan San Francisco Bay Area, California
Ixodes pacificus	2009-2012	USA	-122.184	37.7922	Remarkable diversity of tick or mammalian-associated Borreliae in the metropolitan San Francisco Bay Area, California
Ixodes pacificus	2009-2012	USA	-122.159	37.7979	Remarkable diversity of tick or mammalian-associated Borreliae in the metropolitan San Francisco Bay Area, California
Ixodes pacificus	2009-2012	USA	-122.14	37.7819	Remarkable diversity of tick or mammalian-associated Borreliae in the metropolitan San Francisco Bay Area, California
Ixodes pacificus	2009-2012	USA	-122.116	37.7182	Remarkable diversity of tick or mammalian-associated Borreliae in the metropolitan San Francisco Bay Area, California
Ixodes pacificus	2009-2012	USA	-122.062	37.7328	Remarkable diversity of tick or mammalian-associated Borreliae in the metropolitan San Francisco Bay Area, California
Ixodes pacificus	2009-2012	USA	-122.041	37.7533	Remarkable diversity of tick or mammalian-associated Borreliae in the metropolitan San Francisco Bay Area, California
Ixodes pacificus	2009-2012	USA	-122.048	37.7188	Remarkable diversity of tick or mammalian-associated Borreliae in the metropolitan San Francisco Bay Area, California
Ixodes pacificus	2009-2012	USA	-122.038	37.7057	Remarkable diversity of tick or mammalian-associated Borreliae in the metropolitan San Francisco Bay Area, California
Ixodes pacificus	2009-2012	USA	-122.046	37.7001	Remarkable diversity of tick or mammalian-associated Borreliae in the metropolitan San Francisco Bay Area, California
Ixodes pacificus	2009-2012	USA	-121.968	37.7031	Remarkable diversity of tick or mammalian-associated Borreliae in the metropolitan San Francisco Bay Area, California
Ixodes pacificus	2009-2012	USA	-121.955	37.7051	Remarkable diversity of tick or mammalian-associated Borreliae in the metropolitan San Francisco Bay Area, California
Ixodes pacificus	2009-2012	USA	-121.918	37.72	Remarkable diversity of tick or mammalian-associated Borreliae in the metropolitan San Francisco Bay Area, California
Ixodes pacificus	2009-2012	USA	-122.052	37.665	Remarkable diversity of tick or mammalian-associated Borreliae in the metropolitan San Francisco Bay Area, California
Ixodes pacificus	2009-2012	USA	-122.05	37.6457	Remarkable diversity of tick or mammalian-associated Borreliae in the metropolitan San Francisco Bay Area, California
Ixodes pacificus	2009-2012	USA	-122.039	37.6454	Remarkable diversity of tick or mammalian-associated Borreliae in the metropolitan San Francisco Bay Area, California
Ixodes pacificus	2009-2012	USA	-121.937	37.6394	Remarkable diversity of tick or mammalian-associated Borreliae in the metropolitan San Francisco Bay Area, California
Ixodes pacificus	2009-2012	USA	-121.928	37.6362	Remarkable diversity of tick or mammalian-associated Borreliae in the metropolitan San Francisco Bay Area, California
Ixodes pacificus	2009-2012	USA	-121.916	37.643	Remarkable diversity of tick or mammalian-associated Borreliae in the metropolitan San Francisco Bay Area, California
Ixodes pacificus	2009-2012	USA	-121.923	37.6293	Remarkable diversity of tick or mammalian-associated Borreliae in the metropolitan San Francisco Bay Area, California
Ixodes pacificus	2009-2012	USA	-121.912	37.6213	Remarkable diversity of tick or mammalian-associated Borreliae in the metropolitan San Francisco Bay Area, California
Ixodes pacificus	2009-2012	USA	-122	37.6052	Remarkable diversity of tick or mammalian-associated Borreliae in the metropolitan San Francisco Bay Area, California
Ixodes pacificus	2009-2012	USA	-121.902	37.6094	Remarkable diversity of tick or mammalian-associated Borreliae in the metropolitan San Francisco Bay Area, California
Ixodes pacificus	2009-2012	USA	-121.89	37.5204	Remarkable diversity of tick or mammalian-associated Borreliae in the metropolitan San Francisco Bay Area, California
Ixodes pacificus	2009-2012	USA	-121.846	37.5363	Remarkable diversity of tick or mammalian-associated Borreliae in the metropolitan San Francisco Bay Area, California
Ixodes pacificus	2009-2012	USA	-121.83	37.518	Remarkable diversity of tick or mammalian-associated Borreliae in the metropolitan San Francisco Bay Area, California
Ixodes pacificus	2009-2012	USA	-121.832	37.5075	Remarkable diversity of tick or mammalian-associated Borreliae in the metropolitan San Francisco Bay Area, California
I. pacificus	2015/12	USA	-122.618	38.0433	Examining Prevalence and Diversity of Tick-Borne Pathogens in Questing Ixodes pacificus Ticks in California
I. pacificus	2015/12	USA	-121.387	36.2275	Examining Prevalence and Diversity of Tick-Borne Pathogens in Questing Ixodes pacificus Ticks in California
I. pacificus	2015/12	USA	-122.321	38.4933	Examining Prevalence and Diversity of Tick-Borne Pathogens in Questing Ixodes pacificus Ticks in California
I. pacificus	2015/12	USA	-122.044	36.9933	Examining Prevalence and Diversity of Tick-Borne Pathogens in Questing Ixodes pacificus Ticks in California
I. pacificus	2015/12	USA	-122.421	38.2856	Examining Prevalence and Diversity of Tick-Borne Pathogens in Questing Ixodes pacificus Ticks in California
I. pacificus	2011/5	USA	-123.731	48.0017	Ecology and Epidemiology of Tickborne Pathogens, Washington, USA, 2011-2016
I. pacificus	2011/5	USA	-122.873	46.9358	Ecology and Epidemiology of Tickborne Pathogens, Washington, USA, 2011-2016
I. pacificus	2011/5	USA	-120.794	45.8781	Ecology and Epidemiology of Tickborne Pathogens, Washington, USA, 2011-2016
I. pacificus	2008	USA	-122.609	38.0447	Prevalence of Borrelia miyamotoi in Ixodes ticks in Europe and the United States
I. pacificus	2008	USA	-123.397	39.4125	Prevalence of Borrelia miyamotoi in Ixodes ticks in Europe and the United States
I. pacificus	2008	USA	-122.321	38.4903	Prevalence of Borrelia miyamotoi in Ixodes ticks in Europe and the United States
I. pacificus	2008	USA	-120.759	39.1033	Prevalence of Borrelia miyamotoi in Ixodes ticks in Europe and the United States
I. pacificus	2008	USA	-122.847	38.5125	Prevalence of Borrelia miyamotoi in Ixodes ticks in Europe and the United States
I. pacificus	2008	USA	-122.769	39.0533	Phylogeography of Borrelia spirochetes in lxodes pacificus and lxodes spinipalpis ticks highlights differential acarological risk of tick-borne disease transmission in northern versus southern California
I. pacificus	2008	USA	-120.528	38.7574	Phylogeography of Borrelia spirochetes in lxodes pacificus and lxodes spinipalpis ticks highlights differential acarological risk of tick-borne disease transmission in northern versus southern California
I. pacificus	2008	USA	-121.991	40.7997	Phylogeography of Borrelia spirochetes in lxodes pacificus and lxodes spinipalpis ticks highlights differential acarological risk of tick-borne disease transmission in northern versus southern California
I. pacificus	2008	USA	-122.847	38.5111	Phylogeography of Borrelia spirochetes in lxodes pacificus and lxodes spinipalpis ticks highlights differential acarological risk of tick-borne disease transmission in northern versus southern California
I. pacificus	2008	USA	-121.585	39.6522	Phylogeography of Borrelia spirochetes in lxodes pacificus and lxodes spinipalpis ticks highlights differential acarological risk of tick-borne disease transmission in northern versus southern California
I. pacificus	2008	USA	-120.823	38.4196	Phylogeography of Borrelia spirochetes in lxodes pacificus and lxodes spinipalpis ticks highlights differential acarological risk of tick-borne disease transmission in northern versus southern California
I. pacificus	2008	USA	-120.498	38.2561	Phylogeography of Borrelia spirochetes in lxodes pacificus and lxodes spinipalpis ticks highlights differential acarological risk of tick-borne disease transmission in northern versus southern California
I. pacificus	2008	USA	-120.808	39.3543	Phylogeography of Borrelia spirochetes in lxodes pacificus and lxodes spinipalpis ticks highlights differential acarological risk of tick-borne disease transmission in northern versus southern California
I. pacificus	2008	USA	-119.985	34.7139	Phylogeography of Borrelia spirochetes in lxodes pacificus and lxodes spinipalpis ticks highlights differential acarological risk of tick-borne disease transmission in northern versus southern California
I. pacificus	2018/4	USA	-121.78	37.3644	Mixed transmission modes promote persistence of an emerging tick-borne pathogen
I. pacificus	2018/4	USA	-121.687	37.4679	Mixed transmission modes promote persistence of an emerging tick-borne pathogen
I. pacificus	2018/4	USA	-121.352	38.4522	Mixed transmission modes promote persistence of an emerging tick-borne pathogen
I. pacificus	2018/4	USA	-120.076	37.2273	Mixed transmission modes promote persistence of an emerging tick-borne pathogen
I. pacificus	2018/4	USA	-121.511	38.0013	Mixed transmission modes promote persistence of an emerging tick-borne pathogen
I. pacificus	2018/4	USA	-121.865	37.8839	Mixed transmission modes promote persistence of an emerging tick-borne pathogen
I. pacificus	2011-2012	USA	-122.133333333333	38.4833	Surveillance for Ixodes pacificus and the tick-borne pathogens Anaplasma phagocytophilum and Borrelia burgdorferi in birds from California’s Inner Coast Range
I. pacificus	2011-2012	USA	-122.316666666667	38.9	Surveillance for Ixodes pacificus and the tick-borne pathogens Anaplasma phagocytophilum and Borrelia burgdorferi in birds from California’s Inner Coast Range
I. pacificus	2013-2015	USA	-120.047447222222	34.7012	Lyme disease risk in southern California: abiotic and environmental drivers of Ixodes pacificus (Acari: Ixodidae) density and infection prevalence with Borrelia burgdorferi
I. pacificus	2013-2015	USA	-119.797747222222	34.5395	Lyme disease risk in southern California: abiotic and environmental drivers of Ixodes pacificus (Acari: Ixodidae) density and infection prevalence with Borrelia burgdorferi
I. pacificus	2013-2015	USA	-119.880163888889	34.4147	Lyme disease risk in southern California: abiotic and environmental drivers of Ixodes pacificus (Acari: Ixodidae) density and infection prevalence with Borrelia burgdorferi
I. pacificus	1992	USA	-122.647641666667	38.4531	A comparison of visual and flagging methods for estimating adult Ixodes pacificus (Acari: Ixodidae) tick abundance
I. pacificus	1992	USA	-122.573544444444	38.1519	A comparison of visual and flagging methods for estimating adult Ixodes pacificus (Acari: Ixodidae) tick abundance
I. pacificus	1997-2002	USA	-122.044830555556	40.1031	Columbian black-tailed deer (Odocoileus hemionus columbianus) as hosts for Borrelia spp. in northern California.
I. pacificus	1997-2002	USA	-123.076638888889	39.0097	Columbian black-tailed deer (Odocoileus hemionus columbianus) as hosts for Borrelia spp. in northern California.
I. pacificus	1997-1998	USA	-122.541666666667	38.3431	Dusky-Footed Wood Rats (Neotoma fuscipes) as Reservoirs of Granulocytic Ehrlichiae (Rickettsiales: Ehrlichieae) in Northern California
I. pacificus	1997-1998	USA	-122.541666666667	38.3431	Persistent infection in Neotoma fuscipes (Muridae: Sigmodontinae) with Ehrlichia phagocytophila sensu lato.
I. pacificus	2003-2010	USA	-123.076638888889	39.0097	Differences in prevalence of Borrelia burgdorferi and Anaplasma spp. infection among host-seeking Dermacentor occidentalis, Ixodes pacificus, and Ornithodoros coriaceus ticks in northwestern California

## Sheet: Ixodes persulcatus
Species	Sampling time	Country/Continent	Longitude	Latitude	Source
Ixodes persulcatus	2006	Estonia	26.446	58.434	Katargina, Olga et al. 2014. Detection and Characterization of Tick-Borne Encephalitis Virus in Baltic Countries and Eastern Poland. PLoS ONE 8(5): e61374
Ixodes persulcatus	2006	Estonia	27.305	58.255	Katargina, Olga et al. 2014. Detection and Characterization of Tick-Borne Encephalitis Virus in Baltic Countries and Eastern Poland. PLoS ONE 8(5): e61374
Ixodes persulcatus	2006	Estonia	26.983	59.1	Katargina, Olga et al. 2014. Detection and Characterization of Tick-Borne Encephalitis Virus in Baltic Countries and Eastern Poland. PLoS ONE 8(5): e61374
Ixodes persulcatus	2006	Latvia	27.138	56.007	Katargina, Olga et al. 2014. Detection and Characterization of Tick-Borne Encephalitis Virus in Baltic Countries and Eastern Poland. PLoS ONE 8(5): e61374
Ixodes persulcatus	2006	Latvia	26.486	56.793	Katargina, Olga et al. 2014. Detection and Characterization of Tick-Borne Encephalitis Virus in Baltic Countries and Eastern Poland. PLoS ONE 8(5): e61374
Ixodes persulcatus	2007-2018	Russia	33.169	63.677	Pathogens in Ixodes persulcatus and Ixodes ricinus ticks (Acari, Ixodidae) in Karelia (Russia)
Ixodes persulcatus	2007-2018	Russia	33.462	63.22	Pathogens in Ixodes persulcatus and Ixodes ricinus ticks (Acari, Ixodidae) in Karelia (Russia)
Ixodes persulcatus	2007-2018	Russia	33.041	62.759	Pathogens in Ixodes persulcatus and Ixodes ricinus ticks (Acari, Ixodidae) in Karelia (Russia)
Ixodes persulcatus	2007-2018	Russia	35.61	62.802	Pathogens in Ixodes persulcatus and Ixodes ricinus ticks (Acari, Ixodidae) in Karelia (Russia)
Ixodes persulcatus	2007-2018	Russia	32.519	62.303	Pathogens in Ixodes persulcatus and Ixodes ricinus ticks (Acari, Ixodidae) in Karelia (Russia)
Ixodes persulcatus	2007-2018	Russia	31.056	62.32	Pathogens in Ixodes persulcatus and Ixodes ricinus ticks (Acari, Ixodidae) in Karelia (Russia)
Ixodes persulcatus	2007-2018	Russia	34.001	62.063	Pathogens in Ixodes persulcatus and Ixodes ricinus ticks (Acari, Ixodidae) in Karelia (Russia)
Ixodes persulcatus	2007-2018	Russia	35.303	62.038	Pathogens in Ixodes persulcatus and Ixodes ricinus ticks (Acari, Ixodidae) in Karelia (Russia)
Ixodes persulcatus	2007-2018	Russia	34.429	61.842	Pathogens in Ixodes persulcatus and Ixodes ricinus ticks (Acari, Ixodidae) in Karelia (Russia)
Ixodes persulcatus	2007-2018	Russia	32.63	61.846	Pathogens in Ixodes persulcatus and Ixodes ricinus ticks (Acari, Ixodidae) in Karelia (Russia)
Ixodes persulcatus	2007-2018	Russia	31.367	61.871	Pathogens in Ixodes persulcatus and Ixodes ricinus ticks (Acari, Ixodidae) in Karelia (Russia)
Ixodes persulcatus	2007-2018	Russia	33.347	61.614	Pathogens in Ixodes persulcatus and Ixodes ricinus ticks (Acari, Ixodidae) in Karelia (Russia)
Ixodes persulcatus	2007-2018	Russia	32.223	61.682	Pathogens in Ixodes persulcatus and Ixodes ricinus ticks (Acari, Ixodidae) in Karelia (Russia)
Ixodes persulcatus	2007-2018	Russia	31.067	61.685	Pathogens in Ixodes persulcatus and Ixodes ricinus ticks (Acari, Ixodidae) in Karelia (Russia)
Ixodes persulcatus	2007-2018	Russia	34.889	61.492	Pathogens in Ixodes persulcatus and Ixodes ricinus ticks (Acari, Ixodidae) in Karelia (Russia)
Ixodes persulcatus	2007-2018	Russia	32.484	61.325	Pathogens in Ixodes persulcatus and Ixodes ricinus ticks (Acari, Ixodidae) in Karelia (Russia)
Ixodes persulcatus	2007-2018	Russia	31.731	61.4	Pathogens in Ixodes persulcatus and Ixodes ricinus ticks (Acari, Ixodidae) in Karelia (Russia)
Ixodes persulcatus	2007-2018	Russia	31.61	61.402	Pathogens in Ixodes persulcatus and Ixodes ricinus ticks (Acari, Ixodidae) in Karelia (Russia)
Ixodes persulcatus	2007-2018	Russia	30.937	61.376	Pathogens in Ixodes persulcatus and Ixodes ricinus ticks (Acari, Ixodidae) in Karelia (Russia)
Ixodes persulcatus	2014-2021	Finland	24.7484	64.9834	Predicting habitat suitability for Ixodes ricinus and Ixodes persulcatus ticks in Finland
Ixodes persulcatus	2014-2021	Finland	24.9007	64.9167	Predicting habitat suitability for Ixodes ricinus and Ixodes persulcatus ticks in Finland
Ixodes persulcatus	2014-2021	Finland	24.7865	65.84	Predicting habitat suitability for Ixodes ricinus and Ixodes persulcatus ticks in Finland
Ixodes persulcatus	2014-2021	Finland	24.6723	65.7829	Predicting habitat suitability for Ixodes ricinus and Ixodes persulcatus ticks in Finland
Ixodes persulcatus	2014-2021	Finland	24.6818	65.6496	Predicting habitat suitability for Ixodes ricinus and Ixodes persulcatus ticks in Finland
Ixodes persulcatus	2014-2021	Finland	24.8246	65.6496	Predicting habitat suitability for Ixodes ricinus and Ixodes persulcatus ticks in Finland
Ixodes persulcatus	2014-2021	Finland	25.072	65.6401	Predicting habitat suitability for Ixodes ricinus and Ixodes persulcatus ticks in Finland
Ixodes persulcatus	2014-2021	Finland	24.9578	65.6401	Predicting habitat suitability for Ixodes ricinus and Ixodes persulcatus ticks in Finland
Ixodes persulcatus	2014-2021	Finland	25.2338	65.6496	Predicting habitat suitability for Ixodes ricinus and Ixodes persulcatus ticks in Finland
Ixodes persulcatus	2014-2021	Finland	25.2624	65.5544	Predicting habitat suitability for Ixodes ricinus and Ixodes persulcatus ticks in Finland
Ixodes persulcatus	2014-2021	Finland	25.348	65.4593	Predicting habitat suitability for Ixodes ricinus and Ixodes persulcatus ticks in Finland
Ixodes persulcatus	2014-2021	Finland	25.4432	65.4117	Predicting habitat suitability for Ixodes ricinus and Ixodes persulcatus ticks in Finland
Ixodes persulcatus	2014-2021	Finland	25.4147	65.307	Predicting habitat suitability for Ixodes ricinus and Ixodes persulcatus ticks in Finland
Ixodes persulcatus	2014-2021	Finland	25.3576	65.2118	Predicting habitat suitability for Ixodes ricinus and Ixodes persulcatus ticks in Finland
Ixodes persulcatus	2014-2021	Finland	25.348	65.1071	Predicting habitat suitability for Ixodes ricinus and Ixodes persulcatus ticks in Finland
Ixodes persulcatus	2014-2021	Finland	25.4527	65.0976	Predicting habitat suitability for Ixodes ricinus and Ixodes persulcatus ticks in Finland
Ixodes persulcatus	2014-2021	Finland	25.4623	65.2023	Predicting habitat suitability for Ixodes ricinus and Ixodes persulcatus ticks in Finland
Ixodes persulcatus	2014-2021	Finland	25.5289	65.3165	Predicting habitat suitability for Ixodes ricinus and Ixodes persulcatus ticks in Finland
Ixodes persulcatus	2014-2021	Finland	25.567	65.6115	Predicting habitat suitability for Ixodes ricinus and Ixodes persulcatus ticks in Finland
Ixodes persulcatus	2014-2021	Finland	26.0809	65.5164	Predicting habitat suitability for Ixodes ricinus and Ixodes persulcatus ticks in Finland
Ixodes persulcatus	2014-2021	Finland	26.633	65.6782	Predicting habitat suitability for Ixodes ricinus and Ixodes persulcatus ticks in Finland
Ixodes persulcatus	2014-2021	Finland	27.3944	65.3165	Predicting habitat suitability for Ixodes ricinus and Ixodes persulcatus ticks in Finland
Ixodes persulcatus	2014-2021	Finland	28.784	65.9637	Predicting habitat suitability for Ixodes ricinus and Ixodes persulcatus ticks in Finland
Ixodes persulcatus	2014-2021	Finland	28.6507	64.9167	Predicting habitat suitability for Ixodes ricinus and Ixodes persulcatus ticks in Finland
Ixodes persulcatus	2014-2021	Finland	28.8221	64.8691	Predicting habitat suitability for Ixodes ricinus and Ixodes persulcatus ticks in Finland
Ixodes persulcatus	2014-2021	Finland	28.3462	64.9929	Predicting habitat suitability for Ixodes ricinus and Ixodes persulcatus ticks in Finland
Ixodes persulcatus	2014-2021	Finland	28.1748	64.793	Predicting habitat suitability for Ixodes ricinus and Ixodes persulcatus ticks in Finland
Ixodes persulcatus	2014-2021	Finland	28.3462	64.1839	Predicting habitat suitability for Ixodes ricinus and Ixodes persulcatus ticks in Finland
Ixodes persulcatus	2014-2021	Finland	28.4509	64.1458	Predicting habitat suitability for Ixodes ricinus and Ixodes persulcatus ticks in Finland
Ixodes persulcatus	2014-2021	Finland	28.7745	64.0982	Predicting habitat suitability for Ixodes ricinus and Ixodes persulcatus ticks in Finland
Ixodes persulcatus	2014-2021	Finland	29.8405	64.26	Predicting habitat suitability for Ixodes ricinus and Ixodes persulcatus ticks in Finland
Ixodes persulcatus	2014-2021	Finland	29.9452	64.2886	Predicting habitat suitability for Ixodes ricinus and Ixodes persulcatus ticks in Finland
Ixodes persulcatus	2014-2021	Finland	25.4908	64.9929	Predicting habitat suitability for Ixodes ricinus and Ixodes persulcatus ticks in Finland
Ixodes persulcatus	2014-2021	Finland	25.5955	65.0024	Predicting habitat suitability for Ixodes ricinus and Ixodes persulcatus ticks in Finland
Ixodes persulcatus	2014-2021	Finland	25.6812	64.9453	Predicting habitat suitability for Ixodes ricinus and Ixodes persulcatus ticks in Finland
Ixodes persulcatus	2014-2021	Finland	25.6145	64.8311	Predicting habitat suitability for Ixodes ricinus and Ixodes persulcatus ticks in Finland
Ixodes persulcatus	2014-2021	Finland	25.5384	64.8977	Predicting habitat suitability for Ixodes ricinus and Ixodes persulcatus ticks in Finland
Ixodes persulcatus	2014-2021	Finland	25.2814	64.9453	Predicting habitat suitability for Ixodes ricinus and Ixodes persulcatus ticks in Finland
Ixodes persulcatus	2014-2021	Finland	25.3956	64.9453	Predicting habitat suitability for Ixodes ricinus and Ixodes persulcatus ticks in Finland
Ixodes persulcatus	2014-2021	Finland	25.4908	64.7549	Predicting habitat suitability for Ixodes ricinus and Ixodes persulcatus ticks in Finland
Ixodes persulcatus	2014-2021	Finland	25.3956	64.7549	Predicting habitat suitability for Ixodes ricinus and Ixodes persulcatus ticks in Finland
Ixodes persulcatus	2014-2021	Finland	25.2909	64.793	Predicting habitat suitability for Ixodes ricinus and Ixodes persulcatus ticks in Finland
Ixodes persulcatus	2014-2021	Finland	25.2148	64.6407	Predicting habitat suitability for Ixodes ricinus and Ixodes persulcatus ticks in Finland
Ixodes persulcatus	2014-2021	Finland	25.4527	64.6598	Predicting habitat suitability for Ixodes ricinus and Ixodes persulcatus ticks in Finland
Ixodes persulcatus	2014-2021	Finland	24.9864	64.774	Predicting habitat suitability for Ixodes ricinus and Ixodes persulcatus ticks in Finland
Ixodes persulcatus	2014-2021	Finland	24.8246	64.6122	Predicting habitat suitability for Ixodes ricinus and Ixodes persulcatus ticks in Finland
Ixodes persulcatus	2014-2021	Finland	24.7199	64.6978	Predicting habitat suitability for Ixodes ricinus and Ixodes persulcatus ticks in Finland
Ixodes persulcatus	2014-2021	Finland	24.6152	64.6598	Predicting habitat suitability for Ixodes ricinus and Ixodes persulcatus ticks in Finland
Ixodes persulcatus	2014-2021	Finland	24.539	64.5931	Predicting habitat suitability for Ixodes ricinus and Ixodes persulcatus ticks in Finland
Ixodes persulcatus	2014-2021	Finland	24.4819	64.4789	Predicting habitat suitability for Ixodes ricinus and Ixodes persulcatus ticks in Finland
Ixodes persulcatus	2014-2021	Finland	24.3582	64.4504	Predicting habitat suitability for Ixodes ricinus and Ixodes persulcatus ticks in Finland
Ixodes persulcatus	2014-2021	Finland	24.2249	64.3933	Predicting habitat suitability for Ixodes ricinus and Ixodes persulcatus ticks in Finland
Ixodes persulcatus	2014-2021	Finland	24.1202	64.3742	Predicting habitat suitability for Ixodes ricinus and Ixodes persulcatus ticks in Finland
Ixodes persulcatus	2014-2021	Finland	24.1202	64.2695	Predicting habitat suitability for Ixodes ricinus and Ixodes persulcatus ticks in Finland
Ixodes persulcatus	2014-2021	Finland	23.968	64.2315	Predicting habitat suitability for Ixodes ricinus and Ixodes persulcatus ticks in Finland
Ixodes persulcatus	2014-2021	Finland	23.8157	64.1458	Predicting habitat suitability for Ixodes ricinus and Ixodes persulcatus ticks in Finland
Ixodes persulcatus	2014-2021	Finland	23.7681	64.0601	Predicting habitat suitability for Ixodes ricinus and Ixodes persulcatus ticks in Finland
Ixodes persulcatus	2014-2021	Finland	24.6437	64.0601	Predicting habitat suitability for Ixodes ricinus and Ixodes persulcatus ticks in Finland
Ixodes persulcatus	2014-2021	Finland	25.3005	64.4028	Predicting habitat suitability for Ixodes ricinus and Ixodes persulcatus ticks in Finland
Ixodes persulcatus	2014-2021	Finland	25.9382	64.2219	Predicting habitat suitability for Ixodes ricinus and Ixodes persulcatus ticks in Finland
Ixodes persulcatus	2014-2021	Finland	26.1856	64.8406	Predicting habitat suitability for Ixodes ricinus and Ixodes persulcatus ticks in Finland
Ixodes persulcatus	2014-2021	Finland	26.2142	65.069	Predicting habitat suitability for Ixodes ricinus and Ixodes persulcatus ticks in Finland
Ixodes persulcatus	2014-2021	Finland	25.7573	65.1166	Predicting habitat suitability for Ixodes ricinus and Ixodes persulcatus ticks in Finland
Ixodes persulcatus	2014-2021	Finland	26.7091	63.8793	Predicting habitat suitability for Ixodes ricinus and Ixodes persulcatus ticks in Finland
Ixodes persulcatus	2014-2021	Finland	27.4705	64.1839	Predicting habitat suitability for Ixodes ricinus and Ixodes persulcatus ticks in Finland
Ixodes persulcatus	2014-2021	Finland	27.6418	64.1839	Predicting habitat suitability for Ixodes ricinus and Ixodes persulcatus ticks in Finland
Ixodes persulcatus	2014-2021	Finland	27.6609	64.279	Predicting habitat suitability for Ixodes ricinus and Ixodes persulcatus ticks in Finland
Ixodes persulcatus	2014-2021	Finland	27.7941	64.2886	Predicting habitat suitability for Ixodes ricinus and Ixodes persulcatus ticks in Finland
Ixodes persulcatus	2014-2021	Finland	28.7935	63.6128	Predicting habitat suitability for Ixodes ricinus and Ixodes persulcatus ticks in Finland
Ixodes persulcatus	2014-2021	Finland	29.2123	63.5557	Predicting habitat suitability for Ixodes ricinus and Ixodes persulcatus ticks in Finland
Ixodes persulcatus	2014-2021	Finland	28.8411	63.4605	Predicting habitat suitability for Ixodes ricinus and Ixodes persulcatus ticks in Finland
Ixodes persulcatus	2014-2021	Finland	29.0695	63.4986	Predicting habitat suitability for Ixodes ricinus and Ixodes persulcatus ticks in Finland
Ixodes persulcatus	2014-2021	Finland	29.2504	63.451	Predicting habitat suitability for Ixodes ricinus and Ixodes persulcatus ticks in Finland
Ixodes persulcatus	2014-2021	Finland	29.4883	63.4605	Predicting habitat suitability for Ixodes ricinus and Ixodes persulcatus ticks in Finland
Ixodes persulcatus	2014-2021	Finland	29.5549	63.3653	Predicting habitat suitability for Ixodes ricinus and Ixodes persulcatus ticks in Finland
Ixodes persulcatus	2014-2021	Finland	29.6977	63.4224	Predicting habitat suitability for Ixodes ricinus and Ixodes persulcatus ticks in Finland
Ixodes persulcatus	2014-2021	Finland	29.4788	63.2892	Predicting habitat suitability for Ixodes ricinus and Ixodes persulcatus ticks in Finland
Ixodes persulcatus	2014-2021	Finland	29.4122	63.2035	Predicting habitat suitability for Ixodes ricinus and Ixodes persulcatus ticks in Finland
Ixodes persulcatus	2014-2021	Finland	29.5549	63.1845	Predicting habitat suitability for Ixodes ricinus and Ixodes persulcatus ticks in Finland
Ixodes persulcatus	2014-2021	Finland	29.9452	63.2702	Predicting habitat suitability for Ixodes ricinus and Ixodes persulcatus ticks in Finland
Ixodes persulcatus	2014-2021	Finland	30.0879	63.3558	Predicting habitat suitability for Ixodes ricinus and Ixodes persulcatus ticks in Finland
Ixodes persulcatus	2014-2021	Finland	30.2021	63.2892	Predicting habitat suitability for Ixodes ricinus and Ixodes persulcatus ticks in Finland
Ixodes persulcatus	2014-2021	Finland	30.1165	63.213	Predicting habitat suitability for Ixodes ricinus and Ixodes persulcatus ticks in Finland
Ixodes persulcatus	2014-2021	Finland	30.1926	63.0893	Predicting habitat suitability for Ixodes ricinus and Ixodes persulcatus ticks in Finland
Ixodes persulcatus	2014-2021	Finland	30.3639	63.1369	Predicting habitat suitability for Ixodes ricinus and Ixodes persulcatus ticks in Finland
Ixodes persulcatus	2014-2021	Finland	30.3925	63.0037	Predicting habitat suitability for Ixodes ricinus and Ixodes persulcatus ticks in Finland
Ixodes persulcatus	2014-2021	Finland	30.4686	62.899	Predicting habitat suitability for Ixodes ricinus and Ixodes persulcatus ticks in Finland
Ixodes persulcatus	2014-2021	Finland	30.5638	62.8038	Predicting habitat suitability for Ixodes ricinus and Ixodes persulcatus ticks in Finland
Ixodes persulcatus	2014-2021	Finland	30.7637	62.9275	Predicting habitat suitability for Ixodes ricinus and Ixodes persulcatus ticks in Finland
Ixodes persulcatus	2014-2021	Finland	30.8969	62.9561	Predicting habitat suitability for Ixodes ricinus and Ixodes persulcatus ticks in Finland
Ixodes persulcatus	2014-2021	Finland	31.0302	62.9656	Predicting habitat suitability for Ixodes ricinus and Ixodes persulcatus ticks in Finland
Ixodes persulcatus	2014-2021	Finland	30.9731	62.8514	Predicting habitat suitability for Ixodes ricinus and Ixodes persulcatus ticks in Finland
Ixodes persulcatus	2014-2021	Finland	31.1825	62.7752	Predicting habitat suitability for Ixodes ricinus and Ixodes persulcatus ticks in Finland
Ixodes persulcatus	2014-2021	Finland	31.1444	62.6705	Predicting habitat suitability for Ixodes ricinus and Ixodes persulcatus ticks in Finland
Ixodes persulcatus	2014-2021	Finland	31.3824	62.8133	Predicting habitat suitability for Ixodes ricinus and Ixodes persulcatus ticks in Finland
Ixodes persulcatus	2014-2021	Finland	31.4395	63.0227	Predicting habitat suitability for Ixodes ricinus and Ixodes persulcatus ticks in Finland
Ixodes persulcatus	2014-2021	Finland	31.2967	62.5944	Predicting habitat suitability for Ixodes ricinus and Ixodes persulcatus ticks in Finland
Ixodes persulcatus	2014-2021	Finland	30.8589	62.6134	Predicting habitat suitability for Ixodes ricinus and Ixodes persulcatus ticks in Finland
Ixodes persulcatus	2014-2021	Finland	30.7447	62.2327	Predicting habitat suitability for Ixodes ricinus and Ixodes persulcatus ticks in Finland
Ixodes persulcatus	2014-2021	Finland	30.6019	62.2137	Predicting habitat suitability for Ixodes ricinus and Ixodes persulcatus ticks in Finland
Ixodes persulcatus	2014-2021	Finland	30.1355	62.404	Predicting habitat suitability for Ixodes ricinus and Ixodes persulcatus ticks in Finland
Ixodes persulcatus	2014-2021	Finland	30.0594	62.6039	Predicting habitat suitability for Ixodes ricinus and Ixodes persulcatus ticks in Finland
Ixodes persulcatus	2014-2021	Finland	30.0023	62.6896	Predicting habitat suitability for Ixodes ricinus and Ixodes persulcatus ticks in Finland
Ixodes persulcatus	2014-2021	Finland	29.3646	62.7086	Predicting habitat suitability for Ixodes ricinus and Ixodes persulcatus ticks in Finland
Ixodes persulcatus	2014-2021	Finland	29.2408	62.6991	Predicting habitat suitability for Ixodes ricinus and Ixodes persulcatus ticks in Finland
Ixodes persulcatus	2014-2021	Finland	29.1076	62.6991	Predicting habitat suitability for Ixodes ricinus and Ixodes persulcatus ticks in Finland
Ixodes persulcatus	2014-2021	Finland	29.0886	62.5944	Predicting habitat suitability for Ixodes ricinus and Ixodes persulcatus ticks in Finland
Ixodes persulcatus	2014-2021	Finland	28.9648	62.5753	Predicting habitat suitability for Ixodes ricinus and Ixodes persulcatus ticks in Finland
Ixodes persulcatus	2014-2021	Finland	28.8411	62.5468	Predicting habitat suitability for Ixodes ricinus and Ixodes persulcatus ticks in Finland
Ixodes persulcatus	2014-2021	Finland	28.6888	62.6229	Predicting habitat suitability for Ixodes ricinus and Ixodes persulcatus ticks in Finland
Ixodes persulcatus	2014-2021	Finland	28.8696	62.4326	Predicting habitat suitability for Ixodes ricinus and Ixodes persulcatus ticks in Finland
Ixodes persulcatus	2014-2021	Finland	29.1266	62.404	Predicting habitat suitability for Ixodes ricinus and Ixodes persulcatus ticks in Finland
Ixodes persulcatus	2014-2021	Finland	29.0505	62.3374	Predicting habitat suitability for Ixodes ricinus and Ixodes persulcatus ticks in Finland
Ixodes persulcatus	2014-2021	Finland	29.3551	62.4707	Predicting habitat suitability for Ixodes ricinus and Ixodes persulcatus ticks in Finland
Ixodes persulcatus	2014-2021	Finland	29.3741	62.2993	Predicting habitat suitability for Ixodes ricinus and Ixodes persulcatus ticks in Finland
Ixodes persulcatus	2014-2021	Finland	29.2504	62.3945	Predicting habitat suitability for Ixodes ricinus and Ixodes persulcatus ticks in Finland
Ixodes persulcatus	2014-2021	Finland	28.6412	62.385	Predicting habitat suitability for Ixodes ricinus and Ixodes persulcatus ticks in Finland
Ixodes persulcatus	2014-2021	Finland	28.3938	62.404	Predicting habitat suitability for Ixodes ricinus and Ixodes persulcatus ticks in Finland
Ixodes persulcatus	2014-2021	Finland	23.5587	63.8507	Predicting habitat suitability for Ixodes ricinus and Ixodes persulcatus ticks in Finland
Ixodes persulcatus	2014-2021	Finland	23.435	63.8698	Predicting habitat suitability for Ixodes ricinus and Ixodes persulcatus ticks in Finland
Ixodes persulcatus	2014-2021	Finland	23.2922	63.8317	Predicting habitat suitability for Ixodes ricinus and Ixodes persulcatus ticks in Finland
Ixodes persulcatus	2014-2021	Finland	23.1304	63.8222	Predicting habitat suitability for Ixodes ricinus and Ixodes persulcatus ticks in Finland
Ixodes persulcatus	2014-2021	Finland	22.8734	63.8222	Predicting habitat suitability for Ixodes ricinus and Ixodes persulcatus ticks in Finland
Ixodes persulcatus	2014-2021	Finland	23.0257	63.7556	Predicting habitat suitability for Ixodes ricinus and Ixodes persulcatus ticks in Finland
Ixodes persulcatus	2014-2021	Finland	23.0067	63.6509	Predicting habitat suitability for Ixodes ricinus and Ixodes persulcatus ticks in Finland
Ixodes persulcatus	2014-2021	Finland	22.8924	63.6794	Predicting habitat suitability for Ixodes ricinus and Ixodes persulcatus ticks in Finland
Ixodes persulcatus	2014-2021	Finland	22.6735	63.5652	Predicting habitat suitability for Ixodes ricinus and Ixodes persulcatus ticks in Finland
Ixodes persulcatus	2014-2021	Finland	22.5117	63.3463	Predicting habitat suitability for Ixodes ricinus and Ixodes persulcatus ticks in Finland
Ixodes persulcatus	2014-2021	Finland	22.388	63.0227	Predicting habitat suitability for Ixodes ricinus and Ixodes persulcatus ticks in Finland
Ixodes persulcatus	2014-2021	Finland	22.1405	63.2321	Predicting habitat suitability for Ixodes ricinus and Ixodes persulcatus ticks in Finland
Ixodes persulcatus	2014-2021	Finland	21.9502	63.194	Predicting habitat suitability for Ixodes ricinus and Ixodes persulcatus ticks in Finland
Ixodes persulcatus	2014-2021	Finland	21.7122	63.0988	Predicting habitat suitability for Ixodes ricinus and Ixodes persulcatus ticks in Finland
Ixodes persulcatus	2014-2021	Finland	21.8169	63.0417	Predicting habitat suitability for Ixodes ricinus and Ixodes persulcatus ticks in Finland
Ixodes persulcatus	2014-2021	Finland	21.9121	63.0322	Predicting habitat suitability for Ixodes ricinus and Ixodes persulcatus ticks in Finland
Ixodes persulcatus	2014-2021	Finland	22.0549	63.0132	Predicting habitat suitability for Ixodes ricinus and Ixodes persulcatus ticks in Finland
Ixodes persulcatus	2014-2021	Finland	21.5409	63.1083	Predicting habitat suitability for Ixodes ricinus and Ixodes persulcatus ticks in Finland
Ixodes persulcatus	2014-2021	Finland	21.617	62.9941	Predicting habitat suitability for Ixodes ricinus and Ixodes persulcatus ticks in Finland
Ixodes persulcatus	2014-2021	Finland	21.7122	62.9275	Predicting habitat suitability for Ixodes ricinus and Ixodes persulcatus ticks in Finland
Ixodes persulcatus	2014-2021	Finland	21.9026	62.8799	Predicting habitat suitability for Ixodes ricinus and Ixodes persulcatus ticks in Finland
Ixodes persulcatus	2014-2021	Finland	21.8835	62.7657	Predicting habitat suitability for Ixodes ricinus and Ixodes persulcatus ticks in Finland
Ixodes persulcatus	2014-2021	Finland	21.9882	62.6515	Predicting habitat suitability for Ixodes ricinus and Ixodes persulcatus ticks in Finland
Ixodes persulcatus	2014-2021	Finland	22.1976	62.4516	Predicting habitat suitability for Ixodes ricinus and Ixodes persulcatus ticks in Finland
Ixodes persulcatus	2014-2021	Finland	21.4933	62.9656	Predicting habitat suitability for Ixodes ricinus and Ixodes persulcatus ticks in Finland
Ixodes persulcatus	2014-2021	Finland	21.4933	62.8418	Predicting habitat suitability for Ixodes ricinus and Ixodes persulcatus ticks in Finland
Ixodes persulcatus	2014-2021	Finland	21.6266	62.7562	Predicting habitat suitability for Ixodes ricinus and Ixodes persulcatus ticks in Finland
Ixodes persulcatus	2014-2021	Finland	21.617	62.6515	Predicting habitat suitability for Ixodes ricinus and Ixodes persulcatus ticks in Finland
Ixodes persulcatus	2014-2021	Finland	21.2173	62.918	Predicting habitat suitability for Ixodes ricinus and Ixodes persulcatus ticks in Finland
Ixodes persulcatus	2014-2021	Finland	21.2268	62.7847	Predicting habitat suitability for Ixodes ricinus and Ixodes persulcatus ticks in Finland
Ixodes persulcatus	2014-2021	Finland	21.1887	62.661	Predicting habitat suitability for Ixodes ricinus and Ixodes persulcatus ticks in Finland
Ixodes persulcatus	2014-2021	Finland	21.2649	62.5563	Predicting habitat suitability for Ixodes ricinus and Ixodes persulcatus ticks in Finland
Ixodes persulcatus	2014-2021	Finland	21.3981	62.5468	Predicting habitat suitability for Ixodes ricinus and Ixodes persulcatus ticks in Finland
Ixodes persulcatus	2014-2021	Finland	21.4172	62.4326	Predicting habitat suitability for Ixodes ricinus and Ixodes persulcatus ticks in Finland
Ixodes persulcatus	2014-2021	Finland	21.2554	62.4611	Predicting habitat suitability for Ixodes ricinus and Ixodes persulcatus ticks in Finland
Ixodes persulcatus	2014-2021	Finland	21.341	62.3374	Predicting habitat suitability for Ixodes ricinus and Ixodes persulcatus ticks in Finland
Ixodes persulcatus	2014-2021	Finland	21.3981	62.2613	Predicting habitat suitability for Ixodes ricinus and Ixodes persulcatus ticks in Finland
Ixodes persulcatus	2014-2021	Finland	21.5124	62.3945	Predicting habitat suitability for Ixodes ricinus and Ixodes persulcatus ticks in Finland
Ixodes persulcatus	2014-2021	Finland	22.5593	60.6623	Predicting habitat suitability for Ixodes ricinus and Ixodes persulcatus ticks in Finland
Ixodes persulcatus	2014-2021	Finland	24.6913	60.2244	Predicting habitat suitability for Ixodes ricinus and Ixodes persulcatus ticks in Finland
Ixodes persulcatus	2014-2021	Finland	24.8246	60.3006	Predicting habitat suitability for Ixodes ricinus and Ixodes persulcatus ticks in Finland
Ixodes persulcatus	2014-2021	Finland	24.9102	60.2244	Predicting habitat suitability for Ixodes ricinus and Ixodes persulcatus ticks in Finland
Ixodes persulcatus	2014-2021	Finland	24.7865	60.1864	Predicting habitat suitability for Ixodes ricinus and Ixodes persulcatus ticks in Finland
Ixodes persulcatus	2014-2021	Finland	24.7008	60.1102	Predicting habitat suitability for Ixodes ricinus and Ixodes persulcatus ticks in Finland
Ixodes persulcatus	2014-2021	Finland	23.6063	61.4427	Predicting habitat suitability for Ixodes ricinus and Ixodes persulcatus ticks in Finland
Ixodes persulcatus	2014-2021	Finland	23.6253	61.5474	Predicting habitat suitability for Ixodes ricinus and Ixodes persulcatus ticks in Finland
Ixodes persulcatus	2014-2021	Finland	23.7395	61.4142	Predicting habitat suitability for Ixodes ricinus and Ixodes persulcatus ticks in Finland
Ixodes persulcatus	2014-2021	Finland	23.8347	61.319	Predicting habitat suitability for Ixodes ricinus and Ixodes persulcatus ticks in Finland
Ixodes persulcatus	2014-2021	Finland	23.8347	61.4237	Predicting habitat suitability for Ixodes ricinus and Ixodes persulcatus ticks in Finland
Ixodes persulcatus	2014-2021	Finland	23.8347	61.5189	Predicting habitat suitability for Ixodes ricinus and Ixodes persulcatus ticks in Finland
Ixodes persulcatus	2014-2021	Finland	23.9775	61.4808	Predicting habitat suitability for Ixodes ricinus and Ixodes persulcatus ticks in Finland
Ixodes persulcatus	2014-2021	Finland	23.9775	61.3571	Predicting habitat suitability for Ixodes ricinus and Ixodes persulcatus ticks in Finland
Ixodes persulcatus	2014-2021	Finland	23.9775	61.2524	Predicting habitat suitability for Ixodes ricinus and Ixodes persulcatus ticks in Finland
Ixodes persulcatus	2014-2021	Finland	24.0917	61.3285	Predicting habitat suitability for Ixodes ricinus and Ixodes persulcatus ticks in Finland
Ixodes persulcatus	2014-2021	Finland	24.0822	61.4618	Predicting habitat suitability for Ixodes ricinus and Ixodes persulcatus ticks in Finland
Ixodes persulcatus	2014-2021	Finland	24.1964	61.4427	Predicting habitat suitability for Ixodes ricinus and Ixodes persulcatus ticks in Finland
Ixodes persulcatus	2014-2021	Finland	24.1678	61.5474	Predicting habitat suitability for Ixodes ricinus and Ixodes persulcatus ticks in Finland
Ixodes persulcatus	2014-2021	Finland	23.9013	61.6712	Predicting habitat suitability for Ixodes ricinus and Ixodes persulcatus ticks in Finland
Ixodes persulcatus	2014-2021	Finland	23.6729	61.7854	Predicting habitat suitability for Ixodes ricinus and Ixodes persulcatus ticks in Finland
Ixodes persulcatus	2014-2021	Finland	23.7776	61.7758	Predicting habitat suitability for Ixodes ricinus and Ixodes persulcatus ticks in Finland
Ixodes persulcatus	2014-2021	Finland	23.9013	61.8044	Predicting habitat suitability for Ixodes ricinus and Ixodes persulcatus ticks in Finland
Ixodes persulcatus	2014-2021	Finland	24.0536	61.9852	Predicting habitat suitability for Ixodes ricinus and Ixodes persulcatus ticks in Finland
Ixodes persulcatus	2014-2021	Finland	24.1773	62.0899	Predicting habitat suitability for Ixodes ricinus and Ixodes persulcatus ticks in Finland
Ixodes persulcatus	2014-2021	Finland	24.1678	61.9567	Predicting habitat suitability for Ixodes ricinus and Ixodes persulcatus ticks in Finland
Ixodes persulcatus	2014-2021	Finland	24.3582	62.128	Predicting habitat suitability for Ixodes ricinus and Ixodes persulcatus ticks in Finland
Ixodes persulcatus	2014-2021	Finland	24.4534	62.0519	Predicting habitat suitability for Ixodes ricinus and Ixodes persulcatus ticks in Finland
Ixodes persulcatus	2014-2021	Finland	24.6913	62.0519	Predicting habitat suitability for Ixodes ricinus and Ixodes persulcatus ticks in Finland
Ixodes persulcatus	2014-2021	Finland	25.1577	62.0423	Predicting habitat suitability for Ixodes ricinus and Ixodes persulcatus ticks in Finland
Ixodes persulcatus	2014-2021	Finland	25.3766	61.8615	Predicting habitat suitability for Ixodes ricinus and Ixodes persulcatus ticks in Finland
Ixodes persulcatus	2014-2021	Finland	25.4337	61.6521	Predicting habitat suitability for Ixodes ricinus and Ixodes persulcatus ticks in Finland
Ixodes persulcatus	2014-2021	Finland	25.7668	61.2904	Predicting habitat suitability for Ixodes ricinus and Ixodes persulcatus ticks in Finland
Ixodes persulcatus	2014-2021	Finland	25.1101	61.043	Predicting habitat suitability for Ixodes ricinus and Ixodes persulcatus ticks in Finland
Ixodes persulcatus	2014-2021	Finland	24.3487	61.3285	Predicting habitat suitability for Ixodes ricinus and Ixodes persulcatus ticks in Finland
Ixodes persulcatus	2014-2021	Finland	24.2535	61.319	Predicting habitat suitability for Ixodes ricinus and Ixodes persulcatus ticks in Finland
Ixodes persulcatus	2014-2021	Finland	24.501	61.2714	Predicting habitat suitability for Ixodes ricinus and Ixodes persulcatus ticks in Finland
Ixodes persulcatus	2014-2021	Finland	24.4819	61.3951	Predicting habitat suitability for Ixodes ricinus and Ixodes persulcatus ticks in Finland
Ixodes persulcatus	2014-2021	Finland	24.4629	61.6712	Predicting habitat suitability for Ixodes ricinus and Ixodes persulcatus ticks in Finland
Ixodes persulcatus	2014-2021	Finland	24.5961	61.338	Predicting habitat suitability for Ixodes ricinus and Ixodes persulcatus ticks in Finland
Ixodes persulcatus	2014-2021	Finland	24.6818	61.4047	Predicting habitat suitability for Ixodes ricinus and Ixodes persulcatus ticks in Finland
Ixodes persulcatus	2014-2021	Finland	24.8246	61.3951	Predicting habitat suitability for Ixodes ricinus and Ixodes persulcatus ticks in Finland
Ixodes persulcatus	2014-2021	Finland	25.034	61.319	Predicting habitat suitability for Ixodes ricinus and Ixodes persulcatus ticks in Finland
Ixodes persulcatus	2014-2021	Finland	25.2148	61.2809	Predicting habitat suitability for Ixodes ricinus and Ixodes persulcatus ticks in Finland
Ixodes persulcatus	2014-2021	Finland	25.2243	61.4142	Predicting habitat suitability for Ixodes ricinus and Ixodes persulcatus ticks in Finland
Ixodes persulcatus	2014-2021	Finland	25.3385	61.4618	Predicting habitat suitability for Ixodes ricinus and Ixodes persulcatus ticks in Finland
Ixodes persulcatus	2014-2021	Finland	25.1862	61.5189	Predicting habitat suitability for Ixodes ricinus and Ixodes persulcatus ticks in Finland
Ixodes persulcatus	2014-2021	Finland	25.1006	61.4332	Predicting habitat suitability for Ixodes ricinus and Ixodes persulcatus ticks in Finland
Ixodes persulcatus	2014-2021	Finland	25.0625	61.5284	Predicting habitat suitability for Ixodes ricinus and Ixodes persulcatus ticks in Finland
Ixodes persulcatus	2014-2021	Finland	24.9578	61.4522	Predicting habitat suitability for Ixodes ricinus and Ixodes persulcatus ticks in Finland
Ixodes persulcatus	2014-2021	Finland	24.9483	61.5474	Predicting habitat suitability for Ixodes ricinus and Ixodes persulcatus ticks in Finland
Ixodes persulcatus	2014-2021	Finland	24.8436	61.5284	Predicting habitat suitability for Ixodes ricinus and Ixodes persulcatus ticks in Finland
Ixodes persulcatus	2014-2021	Finland	24.7579	61.4808	Predicting habitat suitability for Ixodes ricinus and Ixodes persulcatus ticks in Finland
Ixodes persulcatus	2014-2021	Finland	24.6818	61.5569	Predicting habitat suitability for Ixodes ricinus and Ixodes persulcatus ticks in Finland
Ixodes persulcatus	2014-2021	Finland	24.7579	61.6902	Predicting habitat suitability for Ixodes ricinus and Ixodes persulcatus ticks in Finland
Ixodes persulcatus	2014-2021	Finland	24.7675	61.7949	Predicting habitat suitability for Ixodes ricinus and Ixodes persulcatus ticks in Finland
Ixodes persulcatus	2014-2021	Finland	24.9388	61.833	Predicting habitat suitability for Ixodes ricinus and Ixodes persulcatus ticks in Finland
Ixodes persulcatus	2014-2021	Finland	24.8912	61.7473	Predicting habitat suitability for Ixodes ricinus and Ixodes persulcatus ticks in Finland
Ixodes persulcatus	2014-2021	Finland	25.348	62.6991	Predicting habitat suitability for Ixodes ricinus and Ixodes persulcatus ticks in Finland
Ixodes persulcatus	2014-2021	Finland	24.5295	63.5747	Predicting habitat suitability for Ixodes ricinus and Ixodes persulcatus ticks in Finland
Ixodes persulcatus	2014-2021	Finland	23.6158	63.432	Predicting habitat suitability for Ixodes ricinus and Ixodes persulcatus ticks in Finland
Ixodes persulcatus	2014-2021	Finland	23.473	63.4224	Predicting habitat suitability for Ixodes ricinus and Ixodes persulcatus ticks in Finland
Ixodes persulcatus	2014-2021	Finland	23.6158	63.6604	Predicting habitat suitability for Ixodes ricinus and Ixodes persulcatus ticks in Finland
Ixodes persulcatus	2014-2021	Finland	24.9102	63.9364	Predicting habitat suitability for Ixodes ricinus and Ixodes persulcatus ticks in Finland
Ixodes persulcatus	2014-2021	Finland	25.0244	63.8888	Predicting habitat suitability for Ixodes ricinus and Ixodes persulcatus ticks in Finland
Ixodes persulcatus	2014-2021	Finland	25.1482	63.8793	Predicting habitat suitability for Ixodes ricinus and Ixodes persulcatus ticks in Finland
Ixodes persulcatus	2014-2021	Finland	25.4527	63.708	Predicting habitat suitability for Ixodes ricinus and Ixodes persulcatus ticks in Finland
Ixodes persulcatus	2014-2021	Finland	25.9572	63.5747	Predicting habitat suitability for Ixodes ricinus and Ixodes persulcatus ticks in Finland
Ixodes persulcatus	2014-2021	Finland	26.0904	63.5367	Predicting habitat suitability for Ixodes ricinus and Ixodes persulcatus ticks in Finland
Ixodes persulcatus	2014-2021	Finland	26.2903	63.4605	Predicting habitat suitability for Ixodes ricinus and Ixodes persulcatus ticks in Finland
Ixodes persulcatus	2014-2021	Finland	26.4045	63.4415	Predicting habitat suitability for Ixodes ricinus and Ixodes persulcatus ticks in Finland
Ixodes persulcatus	2014-2021	Finland	26.3379	63.2511	Predicting habitat suitability for Ixodes ricinus and Ixodes persulcatus ticks in Finland
Ixodes persulcatus	2014-2021	Finland	26.1951	62.9656	Predicting habitat suitability for Ixodes ricinus and Ixodes persulcatus ticks in Finland
Ixodes persulcatus	2014-2021	Finland	26.138	62.6896	Predicting habitat suitability for Ixodes ricinus and Ixodes persulcatus ticks in Finland
Ixodes persulcatus	2014-2021	Finland	26.0428	62.3184	Predicting habitat suitability for Ixodes ricinus and Ixodes persulcatus ticks in Finland
Ixodes persulcatus	2014-2021	Finland	26.414	62.5849	Predicting habitat suitability for Ixodes ricinus and Ixodes persulcatus ticks in Finland
Ixodes persulcatus	2014-2021	Finland	26.5378	62.5658	Predicting habitat suitability for Ixodes ricinus and Ixodes persulcatus ticks in Finland
Ixodes persulcatus	2014-2021	Finland	26.7852	62.7181	Predicting habitat suitability for Ixodes ricinus and Ixodes persulcatus ticks in Finland
Ixodes persulcatus	2014-2021	Finland	26.8519	62.8323	Predicting habitat suitability for Ixodes ricinus and Ixodes persulcatus ticks in Finland
Ixodes persulcatus	2014-2021	Finland	26.7567	62.9846	Predicting habitat suitability for Ixodes ricinus and Ixodes persulcatus ticks in Finland
Ixodes persulcatus	2014-2021	Finland	26.8614	63.0037	Predicting habitat suitability for Ixodes ricinus and Ixodes persulcatus ticks in Finland
Ixodes persulcatus	2014-2021	Finland	26.9375	63.0798	Predicting habitat suitability for Ixodes ricinus and Ixodes persulcatus ticks in Finland
Ixodes persulcatus	2014-2021	Finland	27.0993	63.0227	Predicting habitat suitability for Ixodes ricinus and Ixodes persulcatus ticks in Finland
Ixodes persulcatus	2014-2021	Finland	27.2706	62.8514	Predicting habitat suitability for Ixodes ricinus and Ixodes persulcatus ticks in Finland
Ixodes persulcatus	2014-2021	Finland	27.5086	62.6515	Predicting habitat suitability for Ixodes ricinus and Ixodes persulcatus ticks in Finland
Ixodes persulcatus	2014-2021	Finland	27.4991	62.4421	Predicting habitat suitability for Ixodes ricinus and Ixodes persulcatus ticks in Finland
Ixodes persulcatus	2014-2021	Finland	27.2802	61.8901	Predicting habitat suitability for Ixodes ricinus and Ixodes persulcatus ticks in Finland
Ixodes persulcatus	2014-2021	Finland	27.4705	61.6521	Predicting habitat suitability for Ixodes ricinus and Ixodes persulcatus ticks in Finland
Ixodes persulcatus	2014-2021	Finland	28.2986	61.0144	Predicting habitat suitability for Ixodes ricinus and Ixodes persulcatus ticks in Finland
Ixodes persulcatus	2014-2021	Finland	28.4889	61.5284	Predicting habitat suitability for Ixodes ricinus and Ixodes persulcatus ticks in Finland
Ixodes persulcatus	2014-2021	Finland	28.6793	61.7092	Predicting habitat suitability for Ixodes ricinus and Ixodes persulcatus ticks in Finland
Ixodes persulcatus	2014-2021	Finland	28.2891	62.0043	Predicting habitat suitability for Ixodes ricinus and Ixodes persulcatus ticks in Finland
Ixodes persulcatus	2014-2021	Finland	28.0606	62.147	Predicting habitat suitability for Ixodes ricinus and Ixodes persulcatus ticks in Finland
Ixodes persulcatus	2014-2021	Finland	28.0416	62.2422	Predicting habitat suitability for Ixodes ricinus and Ixodes persulcatus ticks in Finland
Ixodes persulcatus	2014-2021	Finland	28.1558	62.2898	Predicting habitat suitability for Ixodes ricinus and Ixodes persulcatus ticks in Finland
Ixodes persulcatus	2014-2021	Finland	28.1939	62.7372	Predicting habitat suitability for Ixodes ricinus and Ixodes persulcatus ticks in Finland
Ixodes persulcatus	2014-2021	Finland	28.3842	62.7372	Predicting habitat suitability for Ixodes ricinus and Ixodes persulcatus ticks in Finland
Ixodes persulcatus	2014-2021	Finland	28.5365	62.8133	Predicting habitat suitability for Ixodes ricinus and Ixodes persulcatus ticks in Finland
Ixodes persulcatus	2014-2021	Finland	28.4128	62.8704	Predicting habitat suitability for Ixodes ricinus and Ixodes persulcatus ticks in Finland
Ixodes persulcatus	2014-2021	Finland	28.9458	63.6128	Predicting habitat suitability for Ixodes ricinus and Ixodes persulcatus ticks in Finland
Ixodes persulcatus	2014-2021	Finland	28.2605	63.3082	Predicting habitat suitability for Ixodes ricinus and Ixodes persulcatus ticks in Finland
Ixodes persulcatus	2014-2021	Finland	27.9274	64.279	Predicting habitat suitability for Ixodes ricinus and Ixodes persulcatus ticks in Finland
Ixodes persulcatus	2014-2021	Finland	28.0035	63.2702	Predicting habitat suitability for Ixodes ricinus and Ixodes persulcatus ticks in Finland
Ixodes persulcatus	2014-2021	Finland	27.8893	62.9561	Predicting habitat suitability for Ixodes ricinus and Ixodes persulcatus ticks in Finland
Ixodes persulcatus	2014-2021	Finland	27.737	63.0417	Predicting habitat suitability for Ixodes ricinus and Ixodes persulcatus ticks in Finland
Ixodes persulcatus	2014-2021	Finland	27.6609	62.8323	Predicting habitat suitability for Ixodes ricinus and Ixodes persulcatus ticks in Finland
Ixodes persulcatus	2014-2021	Finland	27.7561	62.7752	Predicting habitat suitability for Ixodes ricinus and Ixodes persulcatus ticks in Finland
Ixodes persulcatus	2014-2021	Finland	27.8512	62.7372	Predicting habitat suitability for Ixodes ricinus and Ixodes persulcatus ticks in Finland
Ixodes persulcatus	2014-2021	Finland	27.6133	63.175	Predicting habitat suitability for Ixodes ricinus and Ixodes persulcatus ticks in Finland
Ixodes persulcatus	2014-2021	Finland	27.4991	63.194	Predicting habitat suitability for Ixodes ricinus and Ixodes persulcatus ticks in Finland
Ixodes persulcatus	2014-2021	Finland	27.3563	63.1559	Predicting habitat suitability for Ixodes ricinus and Ixodes persulcatus ticks in Finland
Ixodes persulcatus	2014-2021	Finland	27.4705	63.0893	Predicting habitat suitability for Ixodes ricinus and Ixodes persulcatus ticks in Finland
Ixodes persulcatus	2014-2021	Finland	27.2135	63.1655	Predicting habitat suitability for Ixodes ricinus and Ixodes persulcatus ticks in Finland
Ixodes persulcatus	2014-2021	Finland	26.9851	63.3082	Predicting habitat suitability for Ixodes ricinus and Ixodes persulcatus ticks in Finland
Ixodes persulcatus	2014-2021	Finland	26.8995	63.3844	Predicting habitat suitability for Ixodes ricinus and Ixodes persulcatus ticks in Finland
Ixodes persulcatus	2014-2021	Finland	26.7662	63.3463	Predicting habitat suitability for Ixodes ricinus and Ixodes persulcatus ticks in Finland
Ixodes persulcatus	2014-2021	Finland	26.8519	63.2321	Predicting habitat suitability for Ixodes ricinus and Ixodes persulcatus ticks in Finland
Ixodes persulcatus	2014-2021	Finland	26.6901	63.2892	Predicting habitat suitability for Ixodes ricinus and Ixodes persulcatus ticks in Finland
Ixodes persulcatus	2014-2021	Finland	26.7472	63.1845	Predicting habitat suitability for Ixodes ricinus and Ixodes persulcatus ticks in Finland
Ixodes persulcatus	2014-2021	Finland	26.7091	63.0798	Predicting habitat suitability for Ixodes ricinus and Ixodes persulcatus ticks in Finland
Ixodes persulcatus	2014-2021	Finland	26.7757	63.4415	Predicting habitat suitability for Ixodes ricinus and Ixodes persulcatus ticks in Finland
Ixodes persulcatus	2014-2021	Finland	26.5663	63.6889	Predicting habitat suitability for Ixodes ricinus and Ixodes persulcatus ticks in Finland
Ixodes persulcatus	2014-2021	Finland	26.6805	63.6413	Predicting habitat suitability for Ixodes ricinus and Ixodes persulcatus ticks in Finland
Ixodes persulcatus	2014-2021	Finland	26.7091	63.5462	Predicting habitat suitability for Ixodes ricinus and Ixodes persulcatus ticks in Finland
Ixodes persulcatus	2014-2021	Finland	26.8233	63.5367	Predicting habitat suitability for Ixodes ricinus and Ixodes persulcatus ticks in Finland
Ixodes persulcatus	2014-2021	Finland	26.9661	63.5081	Predicting habitat suitability for Ixodes ricinus and Ixodes persulcatus ticks in Finland
Ixodes persulcatus	2014-2021	Finland	27.2135	63.746	Predicting habitat suitability for Ixodes ricinus and Ixodes persulcatus ticks in Finland
Ixodes persulcatus	2014-2021	Finland	27.0708	63.6794	Predicting habitat suitability for Ixodes ricinus and Ixodes persulcatus ticks in Finland
Ixodes persulcatus	2014-2021	Finland	27.1279	63.5747	Predicting habitat suitability for Ixodes ricinus and Ixodes persulcatus ticks in Finland
Ixodes persulcatus	2014-2021	Finland	27.2421	63.6128	Predicting habitat suitability for Ixodes ricinus and Ixodes persulcatus ticks in Finland
Ixodes persulcatus	2014-2021	Finland	27.3944	63.6509	Predicting habitat suitability for Ixodes ricinus and Ixodes persulcatus ticks in Finland
Ixodes persulcatus	2014-2021	Finland	27.5562	63.5842	Predicting habitat suitability for Ixodes ricinus and Ixodes persulcatus ticks in Finland
Ixodes persulcatus	2014-2021	Finland	27.4896	63.4986	Predicting habitat suitability for Ixodes ricinus and Ixodes persulcatus ticks in Finland
Ixodes persulcatus	2014-2021	Finland	27.4039	63.4224	Predicting habitat suitability for Ixodes ricinus and Ixodes persulcatus ticks in Finland
Ixodes persulcatus	2014-2021	Finland	27.2802	63.4224	Predicting habitat suitability for Ixodes ricinus and Ixodes persulcatus ticks in Finland
Ixodes persulcatus	2014-2021	Finland	27.166	63.4605	Predicting habitat suitability for Ixodes ricinus and Ixodes persulcatus ticks in Finland
Ixodes persulcatus	2014-2021	Finland	27.2992	63.5271	Predicting habitat suitability for Ixodes ricinus and Ixodes persulcatus ticks in Finland
Ixodes persulcatus	2014-2021	Finland	27.5467	63.3368	Predicting habitat suitability for Ixodes ricinus and Ixodes persulcatus ticks in Finland
Ixodes persulcatus	2014-2021	Finland	27.6894	63.3177	Predicting habitat suitability for Ixodes ricinus and Ixodes persulcatus ticks in Finland
Ixodes persulcatus	2012	Japan	142.181	45.2169	Tick Surveillance for Relapsing Fever Spirochete Borrelia miyamotoi in Hokkaido, Japan
Ixodes persulcatus	2012	Japan	141.657	43.9475	Tick Surveillance for Relapsing Fever Spirochete Borrelia miyamotoi in Hokkaido, Japan
Ixodes persulcatus	2012	Japan	142.796	43.8586	Tick Surveillance for Relapsing Fever Spirochete Borrelia miyamotoi in Hokkaido, Japan
Ixodes persulcatus	2012	Japan	144.299	44.0286	Tick Surveillance for Relapsing Fever Spirochete Borrelia miyamotoi in Hokkaido, Japan
Ixodes persulcatus	2012	Japan	145.601	43.3361	Tick Surveillance for Relapsing Fever Spirochete Borrelia miyamotoi in Hokkaido, Japan
Ixodes persulcatus	2012	Japan	144.4	42.9967	Tick Surveillance for Relapsing Fever Spirochete Borrelia miyamotoi in Hokkaido, Japan
Ixodes persulcatus	2012	Japan	143.73	42.9197	Tick Surveillance for Relapsing Fever Spirochete Borrelia miyamotoi in Hokkaido, Japan
Ixodes persulcatus	2012	Japan	142.334	43.1597	Tick Surveillance for Relapsing Fever Spirochete Borrelia miyamotoi in Hokkaido, Japan
Ixodes persulcatus	2012	Japan	142.081	42.4822	Tick Surveillance for Relapsing Fever Spirochete Borrelia miyamotoi in Hokkaido, Japan
Ixodes persulcatus	2012	Japan	141.331	43.1764	Tick Surveillance for Relapsing Fever Spirochete Borrelia miyamotoi in Hokkaido, Japan
Ixodes persulcatus	2012	Japan	140.557	42.0603	Tick Surveillance for Relapsing Fever Spirochete Borrelia miyamotoi in Hokkaido, Japan
Ixodes persulcatus	2011	Japan	145.222	44.1781	Borrelia miyamotoi infections among wild rodents show age and month independence and correlation with Ixodes persulcatus larval attachment in Hokkaido, Japan
Ixodes persulcatus	2011	Japan	142.884	43.0131	Borrelia miyamotoi infections among wild rodents show age and month independence and correlation with Ixodes persulcatus larval attachment in Hokkaido, Japan
Ixodes persulcatus	2010	Russia	87.3	51.7833	Ixodes persulcatus/pavlovskyi natural hybrids in Siberia: Occurrence in sympatric areas and infection by a wide range of tick-transmitted agents
Ixodes persulcatus	2010	Russia	83.1167	54.6	Ixodes persulcatus/pavlovskyi natural hybrids in Siberia: Occurrence in sympatric areas and infection by a wide range of tick-transmitted agents
Ixodes persulcatus	2010	Russia	83.0833	54.8333	Ixodes persulcatus/pavlovskyi natural hybrids in Siberia: Occurrence in sympatric areas and infection by a wide range of tick-transmitted agents
Ixodes persulcatus	2010	Russia	83.15	54.7667	Ixodes persulcatus/pavlovskyi natural hybrids in Siberia: Occurrence in sympatric areas and infection by a wide range of tick-transmitted agents
Ixodes persulcatus	2010	Russia	83.6	55	Ixodes persulcatus/pavlovskyi natural hybrids in Siberia: Occurrence in sympatric areas and infection by a wide range of tick-transmitted agents
Ixodes persulcatus	2010	Russia	83.1333	54.8833	Ixodes persulcatus/pavlovskyi natural hybrids in Siberia: Occurrence in sympatric areas and infection by a wide range of tick-transmitted agents
Ixodes persulcatus	2012	Russia	46.6514	61.26	Multilocus spacer analysis revealed highly homogeneous genetic background of Asian type of Borrelia miyamotoi
Ixodes persulcatus	2012	Russia	56.2461	58.0158	Multilocus spacer analysis revealed highly homogeneous genetic background of Asian type of Borrelia miyamotoi
Ixodes persulcatus	2012	Russia	60.5103	56.8433	Multilocus spacer analysis revealed highly homogeneous genetic background of Asian type of Borrelia miyamotoi
Ixodes persulcatus	2012	Russia	82.9272	55.0378	Multilocus spacer analysis revealed highly homogeneous genetic background of Asian type of Borrelia miyamotoi
Ixodes persulcatus	2012	Russia	46.6525	61.26	Multilocus spacer analysis revealed highly homogeneous genetic background of Asian type of Borrelia miyamotoi
Ixodes persulcatus	2012	Russia	131.963	43.135	Multilocus spacer analysis revealed highly homogeneous genetic background of Asian type of Borrelia miyamotoi
Ixodes persulcatus	2020	Russia	35.9228	56.8667	Multilocus spacer analysis revealed highly homogeneous genetic background of Asian type of Borrelia miyamotoi
Ixodes persulcatus	2013	China	129.5	44.9167	Borrelia miyamotoi Infections in Humans and Ticks, Northeastern China
Ixodes persulcatus	2013	China	129.217	44.9667	Borrelia miyamotoi Infections in Humans and Ticks, Northeastern China
Ixodes persulcatus	2009	Russia	104.417	51.4552	Prevalence of Borrelia miyamotoi in Ixodes persulcatus in Irkutsk City and its neighboring territories, Russia
Ixodes persulcatus	2009	Russia	105.26	52.1391	Prevalence of Borrelia miyamotoi in Ixodes persulcatus in Irkutsk City and its neighboring territories, Russia
Ixodes persulcatus	2009	Russia	104.675	52.0041	Prevalence of Borrelia miyamotoi in Ixodes persulcatus in Irkutsk City and its neighboring territories, Russia
Ixodes persulcatus	2009	Russia	103.524	52.3984	Prevalence of Borrelia miyamotoi in Ixodes persulcatus in Irkutsk City and its neighboring territories, Russia
Ixodes persulcatus	2007	Russia	83.0975	54.8481	[Study on the infection of taiga ticks with Borrelia in the territory of Novosibirsk Scientific Center SB PAS]
Ixodes persulcatus	2017	Russia	131.609	43.2994	Ixodes ticks as vectors of tick-borne infections in the south of Primorsky Krai (Khasansky District)
Ixodes persulcatus	2019	Russia	82.9831	55.045	Genospecies diversity of borrelia in ixodes ticks of the West Siberia
Ixodes persulcatus	2019	Russia	86.9464	50.7389	Genospecies diversity of borrelia in ixodes ticks of the West Siberia
Ixodes persulcatus	2019	Russia	86.1372	55.3689	Genospecies diversity of borrelia in ixodes ticks of the West Siberia
Ixodes persulcatus	2011	Russia	125.687	53.23	Prevalence of Borrelia burgdorferi sensu lato and Borrelia miyamotoi in ixodid ticks in the Far East of Russia
Ixodes persulcatus	2013	Russia	53.3542	56.8489	Prevalence of Borrelia burgdorferi sensu lato and Borrelia miyamotoi in ixodid ticks in the Far East of Russia
Ixodes persulcatus	2013	Russia	48.5589	54.3767	Prevalence of Borrelia burgdorferi sensu lato and Borrelia miyamotoi in ixodid ticks in the Far East of Russia
Ixodes persulcatus	2011	Russia	132.918	48.5736	Prevalence of Borrelia burgdorferi sensu lato and Borrelia miyamotoi in ixodid ticks in the Far East of Russia
Ixodes persulcatus	2013	Russia	133.919	49.6531	Prevalence of Borrelia burgdorferi sensu lato and Borrelia miyamotoi in ixodid ticks in the Far East of Russia
Ixodes persulcatus	2013	Russia	133.655	45.8769	Prevalence of Borrelia burgdorferi sensu lato and Borrelia miyamotoi in ixodid ticks in the Far East of Russia
Ixodes persulcatus	2013	Russia	136.573	49.4196	Prevalence of Borrelia burgdorferi sensu lato and Borrelia miyamotoi in ixodid ticks in the Far East of Russia
Ixodes persulcatus	2013	Russia	89.8622	55.2953	Prevalence of Borrelia burgdorferi sensu lato and Borrelia miyamotoi in ixodid ticks in the Far East of Russia
Ixodes persulcatus	2013	Russia	138.179	50.5133	Prevalence of Borrelia burgdorferi sensu lato and Borrelia miyamotoi in ixodid ticks in the Far East of Russia
Ixodes persulcatus	2011	Russia	140.273	49.9922	Prevalence of Borrelia burgdorferi sensu lato and Borrelia miyamotoi in ixodid ticks in the Far East of Russia
Ixodes persulcatus	2011	Russia	142.739	47.4786	Prevalence of Borrelia burgdorferi sensu lato and Borrelia miyamotoi in ixodid ticks in the Far East of Russia
Ixodes persulcatus	2011	Russia	142.924	47.0244	Prevalence of Borrelia burgdorferi sensu lato and Borrelia miyamotoi in ixodid ticks in the Far East of Russia
Ixodes persulcatus	2007-2009	Russia	83.0678	55.0158	Infestation of Taiga Ticks with Borrelias in the Territory of Novosibirsk Scientific Center (Siberian Branch, Russian Academy of Sciences)
Ixodes persulcatus	2007-2009	Russia	83.1117	54.8264	Infestation of Taiga Ticks with Borrelias in the Territory of Novosibirsk Scientific Center (Siberian Branch, Russian Academy of Sciences)
Ixodes persulcatus	2014	China	121.616	50.0266	[Investigation on pathogen carried by vector ticks in Inner Mongolia forest region]
Ixodes persulcatus	2014	China	120.773	52.1959	[Investigation on pathogen carried by vector ticks in Inner Mongolia forest region]
Ixodes persulcatus	2014	China	123.538	49.4301	[Investigation on pathogen carried by vector ticks in Inner Mongolia forest region]
Ixodes persulcatus	1995-2017	Russia	33.9614	62.0697	Long-term dynamics of Ixodes persulcatus (Acari: Ixodidae) abundance in the north–west of its range (Karelia, Russia)
Ixodes persulcatus	2013-2018	Russia	73.6667	57.3833	Genetic variability of Anaplasmataceae circulating in small mammals and ticks in an Ixodes persulcatus/Ixodes trianguliceps sympatric area in Russian Siberia
Ixodes persulcatus	2015-2016	Sweden	23.3864	65.7753	First records of tick-borne pathogens in populations of the taiga tick Ixodes persulcatus in Sweden
Ixodes persulcatus	2015-2016	Sweden	23.725	65.7056	First records of tick-borne pathogens in populations of the taiga tick Ixodes persulcatus in Sweden
Ixodes persulcatus	2015-2016	Sweden	24.2099	65.706	First records of tick-borne pathogens in populations of the taiga tick Ixodes persulcatus in Sweden
Ixodes persulcatus	2015-2016	Sweden	24.2078	65.706	First records of tick-borne pathogens in populations of the taiga tick Ixodes persulcatus in Sweden
Ixodes persulcatus	2015-2016	Sweden	24.1128	65.0758	First records of tick-borne pathogens in populations of the taiga tick Ixodes persulcatus in Sweden
Ixodes persulcatus	2015-2016	Sweden	24.1497	65.6675	First records of tick-borne pathogens in populations of the taiga tick Ixodes persulcatus in Sweden
Ixodes persulcatus	2015-2016	Sweden	24.1483	65.6758	First records of tick-borne pathogens in populations of the taiga tick Ixodes persulcatus in Sweden
Ixodes persulcatus	2015-2016	Sweden	23.2889	65.7094	First records of tick-borne pathogens in populations of the taiga tick Ixodes persulcatus in Sweden
Ixodes persulcatus	2015-2018	Kazakhstan	79.0633	44.93	The prevalence of Borrelia in Ixodes persulcatus in southeastern Kazakhstan
Ixodes persulcatus	2015-2018	Kazakhstan	78.9642	45.0472	The prevalence of Borrelia in Ixodes persulcatus in southeastern Kazakhstan
Ixodes persulcatus	2015-2018	Kazakhstan	77.735	43.4758	The prevalence of Borrelia in Ixodes persulcatus in southeastern Kazakhstan
Ixodes persulcatus	2015-2018	Kazakhstan	77.5731	43.3575	The prevalence of Borrelia in Ixodes persulcatus in southeastern Kazakhstan
Ixodes persulcatus	2015-2018	Kazakhstan	77.4169	43.4747	The prevalence of Borrelia in Ixodes persulcatus in southeastern Kazakhstan
Ixodes persulcatus	2015-2018	Kazakhstan	77.0239	43.18	The prevalence of Borrelia in Ixodes persulcatus in southeastern Kazakhstan
Ixodes persulcatus	2012	Russia	54.9891	83.8249	Genetic diversity of Ixodes pavlovskyi and I. persulcatus (Acari: Ixodidae) from the sympatric zone in the south of Western Siberia and Kazakhstan
Ixodes persulcatus	2012	Russia	54.7796	83.1781	Genetic diversity of Ixodes pavlovskyi and I. persulcatus (Acari: Ixodidae) from the sympatric zone in the south of Western Siberia and Kazakhstan
Ixodes persulcatus	2012	Russia	54.8133	83.1113	Genetic diversity of Ixodes pavlovskyi and I. persulcatus (Acari: Ixodidae) from the sympatric zone in the south of Western Siberia and Kazakhstan
Ixodes persulcatus	2012	Russia	50.2	82.7667	Genetic diversity of Ixodes pavlovskyi and I. persulcatus (Acari: Ixodidae) from the sympatric zone in the south of Western Siberia and Kazakhstan
Ixodes persulcatus	2012	Russia	50.2833	82.85	Genetic diversity of Ixodes pavlovskyi and I. persulcatus (Acari: Ixodidae) from the sympatric zone in the south of Western Siberia and Kazakhstan
Ixodes persulcatus	2012	Russia	51.7833	87.3	Genetic diversity of Ixodes pavlovskyi and I. persulcatus (Acari: Ixodidae) from the sympatric zone in the south of Western Siberia and Kazakhstan
Ixodes persulcatus	2012	Russia	51.7833	87.2833	Genetic diversity of Ixodes pavlovskyi and I. persulcatus (Acari: Ixodidae) from the sympatric zone in the south of Western Siberia and Kazakhstan
Ixodes persulcatus	2012	Russia	51.6043	85.7947	Genetic diversity of Ixodes pavlovskyi and I. persulcatus (Acari: Ixodidae) from the sympatric zone in the south of Western Siberia and Kazakhstan
Ixodes persulcatus	2012	Russia	54.7048	84.7585	Genetic diversity of Ixodes pavlovskyi and I. persulcatus (Acari: Ixodidae) from the sympatric zone in the south of Western Siberia and Kazakhstan
Ixodes persulcatus	2012	Russia	54.7471	84.7641	Genetic diversity of Ixodes pavlovskyi and I. persulcatus (Acari: Ixodidae) from the sympatric zone in the south of Western Siberia and Kazakhstan
Ixodes persulcatus	2012	Russia	54.7342	84.7715	Genetic diversity of Ixodes pavlovskyi and I. persulcatus (Acari: Ixodidae) from the sympatric zone in the south of Western Siberia and Kazakhstan
Ixodes persulcatus	2012	Mongolia	105.077	49.4931	PCR Detection of Anaplasma phagocytophilum and Borrelia burgdorferi in Ixodes persulcatus Ticks in Mongolia
Ixodes persulcatus	2000-2003	Japan	142.133	42.7646	Detection of Two Zoonotic Babesia microti Lineages, the Hobetsu and U.S. Lineages, in Two Sympatric Tick Species, Ixodes ovatus and Ixodes persulcatus, Respectively, in Japan
Ixodes persulcatus	2000-2003	Japan	145.583	43.3301	Detection of Two Zoonotic Babesia microti Lineages, the Hobetsu and U.S. Lineages, in Two Sympatric Tick Species, Ixodes ovatus and Ixodes persulcatus, Respectively, in Japan
Ixodes persulcatus	2000-2003	Japan	141.849	45.0176	Detection of Two Zoonotic Babesia microti Lineages, the Hobetsu and U.S. Lineages, in Two Sympatric Tick Species, Ixodes ovatus and Ixodes persulcatus, Respectively, in Japan
Ixodes persulcatus	2000-2003	Japan	141.651	42.8209	Detection of Two Zoonotic Babesia microti Lineages, the Hobetsu and U.S. Lineages, in Two Sympatric Tick Species, Ixodes ovatus and Ixodes persulcatus, Respectively, in Japan
Ixodes persulcatus	2000-2003	Japan	141.536	43.1037	Detection of Two Zoonotic Babesia microti Lineages, the Hobetsu and U.S. Lineages, in Two Sympatric Tick Species, Ixodes ovatus and Ixodes persulcatus, Respectively, in Japan
Ixodes persulcatus	2000-2003	Japan	142.635	44.3026	Detection of Two Zoonotic Babesia microti Lineages, the Hobetsu and U.S. Lineages, in Two Sympatric Tick Species, Ixodes ovatus and Ixodes persulcatus, Respectively, in Japan
Ixodes persulcatus	2000-2003	Japan	142.578	43.9067	Detection of Two Zoonotic Babesia microti Lineages, the Hobetsu and U.S. Lineages, in Two Sympatric Tick Species, Ixodes ovatus and Ixodes persulcatus, Respectively, in Japan
Ixodes persulcatus	2000-2003	Japan	142.383	43.342	Detection of Two Zoonotic Babesia microti Lineages, the Hobetsu and U.S. Lineages, in Two Sympatric Tick Species, Ixodes ovatus and Ixodes persulcatus, Respectively, in Japan
Ixodes persulcatus	2000-2003	Japan	144.595	43.8349	Detection of Two Zoonotic Babesia microti Lineages, the Hobetsu and U.S. Lineages, in Two Sympatric Tick Species, Ixodes ovatus and Ixodes persulcatus, Respectively, in Japan
Ixodes persulcatus	1982-1985	Russia	135.077	51.4141	Probability models of the rate of infection with tick-borne encephalitis virus in Ixodes persulcatus ticks
Ixodes persulcatus	2013-2014	Finland	21.769	60.0353	Tick-borne bacterial pathogens in southwestern Finland
Ixodes persulcatus	2013-2014	Finland	21.799	60.0547	Tick-borne bacterial pathogens in southwestern Finland
Ixodes persulcatus	2013-2014	Finland	21.9647	60.2424	Tick-borne bacterial pathogens in southwestern Finland
Ixodes persulcatus	2013-2014	Finland	21.6868	60.3325	Tick-borne bacterial pathogens in southwestern Finland
Ixodes persulcatus	2013-2014	Finland	21.9011	60.3299	Tick-borne bacterial pathogens in southwestern Finland
Ixodes persulcatus	2013-2014	Finland	22.0766	60.3744	Tick-borne bacterial pathogens in southwestern Finland
Ixodes persulcatus	2013-2014	Finland	22.2107	60.4018	Tick-borne bacterial pathogens in southwestern Finland
Ixodes persulcatus	2013-2014	Finland	22.1612	60.4291	Tick-borne bacterial pathogens in southwestern Finland
Ixodes persulcatus	2013-2014	Finland	21.8674	60.5724	Tick-borne bacterial pathogens in southwestern Finland
Ixodes persulcatus	2013-2014	Finland	21.3558	60.5458	Tick-borne bacterial pathogens in southwestern Finland
Ixodes persulcatus	2013-2014	Finland	21.4645	60.6824	Tick-borne bacterial pathogens in southwestern Finland
Ixodes persulcatus	2013-2014	Finland	21.3662	60.9517	Tick-borne bacterial pathogens in southwestern Finland
Ixodes persulcatus	2013-2014	Finland	21.4427	60.9499	Tick-borne bacterial pathogens in southwestern Finland
Ixodes persulcatus	2013-2014	Finland	22.0841	60.5992	Tick-borne bacterial pathogens in southwestern Finland
Ixodes persulcatus	2013-2014	Finland	21.9861	60.6789	Tick-borne bacterial pathogens in southwestern Finland
Ixodes persulcatus	2013-2014	Finland	21.6926	60.8801	Tick-borne bacterial pathogens in southwestern Finland
Ixodes persulcatus	2013-2014	Finland	21.7297	61.2018	Tick-borne bacterial pathogens in southwestern Finland
Ixodes persulcatus	2013-2014	Finland	21.6267	61.3601	Tick-borne bacterial pathogens in southwestern Finland
Ixodes persulcatus	1992-1993	Japan	136.419	35.0205	Prevalence of Lyme borrelia in ticks, especially Ixodes persulcatus (Acari: Ixodidae), in central and western Japan
Ixodes persulcatus	1992-1993	Japan	141.166	40.3016	Prevalence of Lyme borrelia in ticks, especially Ixodes persulcatus (Acari: Ixodidae), in central and western Japan
Ixodes persulcatus	1992-1993	Japan	134.5	35.3333	Prevalence of Lyme borrelia in ticks, especially Ixodes persulcatus (Acari: Ixodidae), in central and western Japan
Ixodes persulcatus	1992-1993	Japan	133.496	35.5107	Prevalence of Lyme borrelia in ticks, especially Ixodes persulcatus (Acari: Ixodidae), in central and western Japan
Ixodes persulcatus	1992-1993	Japan	132.13	34.5954	Prevalence of Lyme borrelia in ticks, especially Ixodes persulcatus (Acari: Ixodidae), in central and western Japan
Ixodes persulcatus	1992-1993	Japan	134.051	33.9725	Prevalence of Lyme borrelia in ticks, especially Ixodes persulcatus (Acari: Ixodidae), in central and western Japan
Ixodes persulcatus	1992-1993	Japan	131.241	33.0822	Prevalence of Lyme borrelia in ticks, especially Ixodes persulcatus (Acari: Ixodidae), in central and western Japan
Ixodes persulcatus	2010-2011	Japan	141.927	42.5748	Infection of newly identified phleboviruses in ticks and wild animals in Hokkaido, Japan indicating tick-borne life cycles
Ixodes persulcatus	2010-2011	Japan	142.884	43.0114	Infection of newly identified phleboviruses in ticks and wild animals in Hokkaido, Japan indicating tick-borne life cycles
Ixodes persulcatus	2010-2011	Japan	141.784	43.0563	Infection of newly identified phleboviruses in ticks and wild animals in Hokkaido, Japan indicating tick-borne life cycles
Ixodes persulcatus	2010-2011	Japan	143.197	42.9238	Infection of newly identified phleboviruses in ticks and wild animals in Hokkaido, Japan indicating tick-borne life cycles
Ixodes persulcatus	2006–2009	Latvia	26.446	58.434	Detection and Characterization of Tick-Borne Encephalitis Virus in Baltic Countries and Eastern Poland
Ixodes persulcatus	2006–2009	Latvia	27.305	58.255	Detection and Characterization of Tick-Borne Encephalitis Virus in Baltic Countries and Eastern Poland
Ixodes persulcatus	2006–2009	Latvia	26.983	59.1	Detection and Characterization of Tick-Borne Encephalitis Virus in Baltic Countries and Eastern Poland
Ixodes persulcatus	2006–2009	Latvia	24.88	58.164	Detection and Characterization of Tick-Borne Encephalitis Virus in Baltic Countries and Eastern Poland
Ixodes persulcatus	2006–2009	Latvia	23.551	58.56	Detection and Characterization of Tick-Borne Encephalitis Virus in Baltic Countries and Eastern Poland
Ixodes persulcatus	2006–2009	Latvia	24.539	58.524	Detection and Characterization of Tick-Borne Encephalitis Virus in Baltic Countries and Eastern Poland
Ixodes persulcatus	2006–2009	Latvia	28.451	58.249	Detection and Characterization of Tick-Borne Encephalitis Virus in Baltic Countries and Eastern Poland
Ixodes persulcatus	2006–2009	Latvia	23.238	58.592	Detection and Characterization of Tick-Borne Encephalitis Virus in Baltic Countries and Eastern Poland
Ixodes persulcatus	2006–2009	Poland	23.18	53.117	Detection and Characterization of Tick-Borne Encephalitis Virus in Baltic Countries and Eastern Poland
Ixodes persulcatus	2006–2009	Poland	23.85	54.7	Detection and Characterization of Tick-Borne Encephalitis Virus in Baltic Countries and Eastern Poland
Ixodes persulcatus	2006–2009	Poland	22.95	54.1	Detection and Characterization of Tick-Borne Encephalitis Virus in Baltic Countries and Eastern Poland
Ixodes persulcatus	2006–2009	Poland	21.933	52.417	Detection and Characterization of Tick-Borne Encephalitis Virus in Baltic Countries and Eastern Poland
Ixodes persulcatus	2006–2009	Poland	22.517	54.033	Detection and Characterization of Tick-Borne Encephalitis Virus in Baltic Countries and Eastern Poland
Ixodes persulcatus	2006–2009	Poland	22.867	52.434	Detection and Characterization of Tick-Borne Encephalitis Virus in Baltic Countries and Eastern Poland
Ixodes persulcatus	2006–2009	Latvia	27.138	56.007	Detection and Characterization of Tick-Borne Encephalitis Virus in Baltic Countries and Eastern Poland
Ixodes persulcatus	2006–2009	Latvia	26.486	56.793	Detection and Characterization of Tick-Borne Encephalitis Virus in Baltic Countries and Eastern Poland
Ixodes persulcatus	2006–2009	Latvia	23.804	56.698	Detection and Characterization of Tick-Borne Encephalitis Virus in Baltic Countries and Eastern Poland
Ixodes persulcatus	2006–2009	Latvia	23.501	57.013	Detection and Characterization of Tick-Borne Encephalitis Virus in Baltic Countries and Eastern Poland
Ixodes persulcatus	2006–2009	Latvia	22.818	56.648	Detection and Characterization of Tick-Borne Encephalitis Virus in Baltic Countries and Eastern Poland
Ixodes persulcatus	2006–2009	Latvia	23.79	56.833	Detection and Characterization of Tick-Borne Encephalitis Virus in Baltic Countries and Eastern Poland
Ixodes persulcatus	2006–2009	Latvia	21.161	56.689	Detection and Characterization of Tick-Borne Encephalitis Virus in Baltic Countries and Eastern Poland
Ixodes persulcatus	2006–2009	Lithuania	25.517	55.6	Detection and Characterization of Tick-Borne Encephalitis Virus in Baltic Countries and Eastern Poland
Ixodes persulcatus	2006–2009	Lithuania	23.617	55.75	Detection and Characterization of Tick-Borne Encephalitis Virus in Baltic Countries and Eastern Poland
Ixodes persulcatus	2006–2009	Lithuania	21.083	55.75	Detection and Characterization of Tick-Borne Encephalitis Virus in Baltic Countries and Eastern Poland
Ixodes persulcatus	2006–2009	Lithuania	23.983	55.3	Detection and Characterization of Tick-Borne Encephalitis Virus in Baltic Countries and Eastern Poland
Ixodes persulcatus	2007-2008	Japan	143.279	42.4972	Genetic diversity of Theileria orientalis in tick vectors detected in Hokkaido and Okinawa, Japan
Ixodes persulcatus	2007-2008	Japan	143.198	42.9943	Genetic diversity of Theileria orientalis in tick vectors detected in Hokkaido and Okinawa, Japan
Ixodes persulcatus	2007-2008	Japan	142.369	42.3409	Genetic diversity of Theileria orientalis in tick vectors detected in Hokkaido and Okinawa, Japan
Ixodes persulcatus	1997-1998	Russia	30.0022	60.0181	Identification of Ehrlichia spp. and Borrelia burgdorferi in Ixodes Ticks in the Baltic Regions of Russia
Ixodes persulcatus	1997-1998	Russia	30.3404	59.8653	Identification of Ehrlichia spp. and Borrelia burgdorferi in Ixodes Ticks in the Baltic Regions of Russia
Ixodes persulcatus	1988	China	84.0238	43.317	Investigation of Lyme disease in Xinjiang
Ixodes persulcatus	2022	China	122.577	48.3846	Diversity of RNA viruses of three dominant tick species in North China
Ixodes persulcatus	2022	China	128.4	44.5882	Diversity of RNA viruses of three dominant tick species in North China
Ixodes persulcatus	2022	China	128.505	44.332	Diversity of RNA viruses of three dominant tick species in North China
Ixodes persulcatus	2012–2014	Estonia	27.3023	58.2493	Rickettsia spp. in rodent-attached ticks in Estonia and first evidence of spotted fever group Rickettsia species Candidatus Rickettsia uralica in Europe
Ixodes persulcatus	2012–2014	Estonia	25.6682	58.7365	Rickettsia spp. in rodent-attached ticks in Estonia and first evidence of spotted fever group Rickettsia species Candidatus Rickettsia uralica in Europe
Ixodes persulcatus	2012–2014	Estonia	26.1335	59.226	Rickettsia spp. in rodent-attached ticks in Estonia and first evidence of spotted fever group Rickettsia species Candidatus Rickettsia uralica in Europe
Ixodes persulcatus	2012–2014	Estonia	24.8433	58.0687	Rickettsia spp. in rodent-attached ticks in Estonia and first evidence of spotted fever group Rickettsia species Candidatus Rickettsia uralica in Europe
Ixodes persulcatus	2018	Finland	24.6968	60.2966	Molecular detection and phylogenetic analysis of Borrelia miyamotoi strains from ticks collected in the capital region of Finland
Ixodes persulcatus	2018	Finland	24.6029	60.235	Molecular detection and phylogenetic analysis of Borrelia miyamotoi strains from ticks collected in the capital region of Finland
Ixodes persulcatus	2018	Finland	24.766	60.2582	Molecular detection and phylogenetic analysis of Borrelia miyamotoi strains from ticks collected in the capital region of Finland
Ixodes persulcatus	2018	Finland	24.6365	60.2117	Molecular detection and phylogenetic analysis of Borrelia miyamotoi strains from ticks collected in the capital region of Finland
Ixodes persulcatus	2018	Finland	24.6743	60.1209	Molecular detection and phylogenetic analysis of Borrelia miyamotoi strains from ticks collected in the capital region of Finland
Ixodes persulcatus	2018	Finland	24.7245	60.1228	Molecular detection and phylogenetic analysis of Borrelia miyamotoi strains from ticks collected in the capital region of Finland
Ixodes persulcatus	2018	Finland	24.728	60.0997	Molecular detection and phylogenetic analysis of Borrelia miyamotoi strains from ticks collected in the capital region of Finland
Ixodes persulcatus	2018	Finland	24.6938	60.1476	Molecular detection and phylogenetic analysis of Borrelia miyamotoi strains from ticks collected in the capital region of Finland
Ixodes persulcatus	2018	Finland	24.7743	60.1594	Molecular detection and phylogenetic analysis of Borrelia miyamotoi strains from ticks collected in the capital region of Finland
Ixodes persulcatus	2018	Finland	24.7295	60.2099	Molecular detection and phylogenetic analysis of Borrelia miyamotoi strains from ticks collected in the capital region of Finland
Ixodes persulcatus	2018	Finland	24.8141	60.2197	Molecular detection and phylogenetic analysis of Borrelia miyamotoi strains from ticks collected in the capital region of Finland
Ixodes persulcatus	2018	Finland	24.7183	60.1648	Molecular detection and phylogenetic analysis of Borrelia miyamotoi strains from ticks collected in the capital region of Finland
Ixodes persulcatus	2018	Finland	24.7363	60.1769	Molecular detection and phylogenetic analysis of Borrelia miyamotoi strains from ticks collected in the capital region of Finland
Ixodes persulcatus	2018	Finland	24.7662	60.1714	Molecular detection and phylogenetic analysis of Borrelia miyamotoi strains from ticks collected in the capital region of Finland
Ixodes persulcatus	2018	Finland	24.6594	60.1783	Molecular detection and phylogenetic analysis of Borrelia miyamotoi strains from ticks collected in the capital region of Finland
Ixodes persulcatus	2018	Finland	24.6658	60.2105	Molecular detection and phylogenetic analysis of Borrelia miyamotoi strains from ticks collected in the capital region of Finland
Ixodes persulcatus	2013-2020	Kazakhstan	76.8512	43.222	Monitoring of pathogenic Borrelia burgdorferi sensu lato in the Almaty oblast, Kazakhstan
Ixodes persulcatus	2013-2020	Kazakhstan	78.3804	45.0177	Monitoring of pathogenic Borrelia burgdorferi sensu lato in the Almaty oblast, Kazakhstan
Ixodes persulcatus	2013-2020	Kazakhstan	77.2269	43.3023	Monitoring of pathogenic Borrelia burgdorferi sensu lato in the Almaty oblast, Kazakhstan
Ixodes persulcatus	2013-2020	Kazakhstan	77.4601	43.3515	Monitoring of pathogenic Borrelia burgdorferi sensu lato in the Almaty oblast, Kazakhstan
Ixodes persulcatus	2013-2020	Kazakhstan	78.7629	44.8601	Monitoring of pathogenic Borrelia burgdorferi sensu lato in the Almaty oblast, Kazakhstan
Ixodes persulcatus	2013-2020	Kazakhstan	78.259	43.5952	Monitoring of pathogenic Borrelia burgdorferi sensu lato in the Almaty oblast, Kazakhstan
Ixodes persulcatus	2013-2020	Kazakhstan	80.7072	45.647	Monitoring of pathogenic Borrelia burgdorferi sensu lato in the Almaty oblast, Kazakhstan
Ixodes persulcatus	2013-2020	Kazakhstan	80.6105	45.5267	Monitoring of pathogenic Borrelia burgdorferi sensu lato in the Almaty oblast, Kazakhstan
Ixodes persulcatus	2013-2020	Kazakhstan	80.8865	45.6562	Monitoring of pathogenic Borrelia burgdorferi sensu lato in the Almaty oblast, Kazakhstan
Ixodes persulcatus	2000	China	116.626	40.3152	Li Jian-min, Cao Wu-chun, Zhang Xi-tan, et al. Investigation on Ticks and Mice in Forest Areas of Beijing, China[J]. Chinese Journal of Vector Biology and Control, 2002, 13(3): 165-168.
Ixodes persulcatus	2000	China	116.157	40.5374	Li Jian-min, Cao Wu-chun, Zhang Xi-tan, et al. Investigation on Ticks and Mice in Forest Areas of Beijing, China[J]. Chinese Journal of Vector Biology and Control, 2002, 13(3): 165-168.
Ixodes persulcatus	2000	China	116.989	40.5252	Li Jian-min, Cao Wu-chun, Zhang Xi-tan, et al. Investigation on Ticks and Mice in Forest Areas of Beijing, China[J]. Chinese Journal of Vector Biology and Control, 2002, 13(3): 165-168.
Ixodes persulcatus	1998	China	115.455	40.0311	Guo Tianyu, Xu Rongman. STUDY ON COMMUNITIES OF ECTOPARASITES FROM DIFFERENTRODENTS IN DONGLING MOUNTAIN IN BEIJING[J]. Acta Parasitologica Et Medica Entomologica Sinica, 2002, 9(1): 43-49.
Ixodes persulcatus	1980	China	104.68	32.9459	Wang, Xin一e, Li Shu-lin, et al. A List of Ticks from Gansu , China[J]. Journal of Lanzhou University, 1980, (3): 87-92.
Ixodes persulcatus	1980	China	104.443	34.0091	Wang, Xin一e, Li Shu-lin, et al. A List of Ticks from Gansu , China[J]. Journal of Lanzhou University, 1980, (3): 87-92.
Ixodes persulcatus	1987	China	104.68	32.9459	Wang Xin-e, Tang Yin-qiu, Chen Yu-zhen, et al. Study on Tick Composition and Faunal Analysis in the Prefecture of Wudu, Gansu Province[J]. Journal of Lanzhou University, 1987, 23(2): 81-85.
Ixodes persulcatus	1987	China	104.443	34.0091	Wang Xin-e, Tang Yin-qiu, Chen Yu-zhen, et al. Study on Tick Composition and Faunal Analysis in the Prefecture of Wudu, Gansu Province[J]. Journal of Lanzhou University, 1987, 23(2): 81-85.
Ixodes persulcatus	2009	China	104.919	33.4028	Gu Rui, Shu-zhen Shi. Investigation and Control of Vector Ticks of Lyme Disease in Longnan Area[J]. Chinese Journal of Hygienic Insecticides & Equipments, 2009, 15(4): 337-338.
Ixodes persulcatus	2002	China	106.52	35.5509	Yang Yin-shu, Zhang Ji-jun, Cao Jian. Tick community structure in Kongtong mountain of Gansu province[J]. Chinese Journal of Hygienic Insecticides & Equipments, 2008, No.63(1): 43-44.
Ixodes persulcatus	1986	China	102.685	37.2281	Wang Xin-e, Tang Yin-qiu, Chen Yu-zhen, et al. A Report of Ticks of the Three Prefectures on Hexi Corrider in Gansu Province[J]. Journal of Lanzhou University, 1986, 22(4): 97-101.
Ixodes persulcatus	2010	China	102.458	38.1033	Chen, Z., Yang, X., Bu, F., Yang, X., Yang, X., Liu, J., 2010. Ticks (Acari: Ixodoidea: Argasidae, Ixodidae) of China. Exp. Appl. Acarol. 51, 393–404.
Ixodes persulcatus	1992	China	115.224	40.1019	Tian, W.C., Zhang, Z.K., Moldenhauer, S., Guo, Y.X., Yu, Q.L., Wang, L.N., Chen, M., 1998. Detection of Borrelia burgdorferi from ticks (Acari) in Hebei Province, China. J. Med. Entomol. 35, 95–98.
Ixodes persulcatus	2010	China	115.661	38.6138	Chen, Z., Yang, X., Bu, F., Yang, X., Yang, X., Liu, J., 2010. Ticks (Acari: Ixodoidea: Argasidae, Ixodidae) of China. Exp. Appl. Acarol. 51, 393–404.
Ixodes persulcatus	2013	China	126.646	51.7238	Gong Shang-shu. Cloning and sequence analysis of full-length genome of Nairobi sheep disease virus in ticks from northeastern China [D]. Jilin Agricultural University, 2015.
Ixodes persulcatus	2009	China	122.532	52.9707	Jiang, J.-F., Jiang, B.-G., Yu, J.-H., Zhang, W.-Y., Gao, H.-W., Zhan, L., Sun, Y., Zhang, X.-A., Zhang, P.-H., Liu, W., Wu, X.-M., Xu, R.-M., Cao, W.-C., 2011. Anaplasma phagocytophilum Infection in Ticks, China-Russia Border. Emerg. Infect. Dis. 17, 932–934. https://doi.org/10.3201/eid1705.101630
Ixodes persulcatus	2009	China	122.532	52.9707	Liu, S., Yuan, C., Cui, Y.-F., Li, B.-X., Wu, L.-J., Liu, Y., 2012. Investigation of Borrelia spp. in ticks (Acari: Ixodidae) at the border crossings between China and Russia in Heilongjiang Province, China. Asian Pac. J. Trop. Med. 5, 459–464. https://doi.org/10.1016/S1995-7645(12)60078-9
Ixodes persulcatus	2006	China	122.532	52.9707	Sun Xiu-feng, Ding Shu-li, Hui Man-xia, et al. Study on Tick-borne Rickettsia Dermacentroxenus Infection at Heilongjiang Port[J]. Chinese Journal of Frontier Health and Quarantine, 2007, 30(3): 154-156.
Ixodes persulcatus	2009	China	122.532	52.9707	Yang Li-wei, Hou Yong, Li Ming, et al. The Original Study of Tick-borne Diseases in Heilongjiang Port[J]. Chinese Frontier Health Quarantine, 2009, 32(5): 354-362.
Ixodes persulcatus	2008	China	122.532	52.9707	Liu Guo-ping, Ren Qing-ming, He Shun-xi, et al. Distribution and medical importance of ticks in three provinces of northeast China[J]. Chinese Journal of Hygienic Insecticides & Equipments, 2008, No.63(1): 39-42.
Ixodes persulcatus	2012	China	122.532	52.9707	Han Hui, Wu Hai-lei, Hu Xue-feng, et al. Surveillance on tick-borne pathogens at Heilongjiang port[J]. Chinese Frontier Health Quarantine, 2016, 39(6): 413-416.
Ixodes persulcatus	2006	China	122.532	52.9707	Yang Li-wei, Guo Xiao-ming, Li Guo-jun, et al. Inivestigation of Ticks at 11 Frontier Ports of Heilongjiang Province[J]. Chinese Journal of Frontier Health and Quarantine, 2006, 29(5): 295-297.
Ixodes persulcatus	2017	China	123.737	49.195	Zhou Lei. Tick-borne Pathogent Investigation in Inner Mongolia Forest Area[D]. Chinese People's Liberation Army Academy of Military Medical Sciences, 2017.
Ixodes persulcatus	2017	China	121.616	50.0266	Zhou Lei. Tick-borne Pathogent Investigation in Inner Mongolia Forest Area[D]. Chinese People's Liberation Army Academy of Military Medical Sciences, 2017.
Ixodes persulcatus	2014	China	123.737	49.195	Zhou Lei. Tick-borne Pathogent Investigation in Inner Mongolia Forest Area[D]. Chinese People's Liberation Army Academy of Military Medical Sciences, 2017.
Ixodes persulcatus	2014	China	121.616	50.0266	Zhou Lei. Tick-borne Pathogent Investigation in Inner Mongolia Forest Area[D]. Chinese People's Liberation Army Academy of Military Medical Sciences, 2017.
Ixodes persulcatus	2013	China	129.061	44.8115	Liu Tian-qi, Liang Guang-lie, Jiang Zi-wei, et al. Preliminary Study on Monitoring and Control of Ticks in Summer in Tourist Areas around Harbin[J]. Heilongjiang animal science and veterinary medicine, 2016, (20): 141-143.
Ixodes persulcatus	2013	China	127.524	45.5761	Liu Tian-qi, Liang Guang-lie, Jiang Zi-wei, et al. Preliminary Study on Monitoring and Control of Ticks in Summer in Tourist Areas around Harbin[J]. Heilongjiang animal science and veterinary medicine, 2016, (20): 141-143.
Ixodes persulcatus	2013	China	127.431	45.4016	Liu Tian-qi, Liang Guang-lie, Jiang Zi-wei, et al. Preliminary Study on Monitoring and Control of Ticks in Summer in Tourist Areas around Harbin[J]. Heilongjiang animal science and veterinary medicine, 2016, (20): 141-143.
Ixodes persulcatus	2013	China	127.112	45.5077	Liu Tian-qi, Liang Guang-lie, Jiang Zi-wei, et al. Preliminary Study on Monitoring and Control of Ticks in Summer in Tourist Areas around Harbin[J]. Heilongjiang animal science and veterinary medicine, 2016, (20): 141-143.
Ixodes persulcatus	2016	China	128.762	46.2479	Abdallah, M.O., Niu, Q., Yu, P., Guan, G., Yang, J., Chen, Z., Liu, G., Wei, Y., Luo, J., Yin, H., 2016. Identification of piroplasm infection in questing ticks by RLB: a broad range extension of tick-borne piroplasmin China? Parasitol. Res. 115, 2035–2044. https://doi.org/10.1007/s00436-016-4947-z
Ixodes persulcatus	2016	China	128.762	46.2479	Yu, P.-F., Niu, Q.-L., Liu, Z.-J., Yang, J.-F., Chen, Z., Guan, G.-Q., Liu, G.-Y., Luo, J.-X., Yin, H., 2016. Molecular epidemiological surveillance to assess emergence and re-emergence of tick-borne infections in tick samples from China evaluated by nested PCRs. ACTA Trop. 158, 181–188. https://doi.org/10.1016/j.actatropica.2016.02.027
Ixodes persulcatus	2008	China	128.762	46.2479	Liu Guo-ping, Ren Qing-ming, He Shun-xi, et al. Distribution and medical importance of ticks in three provinces of northeast China[J]. Chinese Journal of Hygienic Insecticides & Equipments, 2008, No.63(1): 39-42.
Ixodes persulcatus	2008	China	128.003	45.2072	Liu Guo-ping, Ren Qing-ming, He Shun-xi, et al. Distribution and medical importance of ticks in three provinces of northeast China[J]. Chinese Journal of Hygienic Insecticides & Equipments, 2008, No.63(1): 39-42.
Ixodes persulcatus	2013	China	126.645	45.7656	Gong Shang-shu. Cloning and sequence analysis of full-length genome of Nairobi sheep disease virus in ticks from northeastern China [D]. Jilin Agricultural University, 2015.
Ixodes persulcatus	2013	China	128.93	44.04	Shi Hua, Wang Yue, Han Hua, et al. Discussion of methods for specimen collectionin the tick-borne risk evaluation[J]. Chinese Journal of Hygienic Insecticides & Equipments, 2013, 19(4): 308-310.
Ixodes persulcatus	2016	China	130.761	47.7469	Abdallah, M.O., Niu, Q., Yu, P., Guan, G., Yang, J., Chen, Z., Liu, G., Wei, Y., Luo, J., Yin, H., 2016. Identification of piroplasm infection in questing ticks by RLB: a broad range extension of tick-borne piroplasmin China? Parasitol. Res. 115, 2035–2044. https://doi.org/10.1007/s00436-016-4947-z
Ixodes persulcatus	2009	China	130.761	47.7469	Liu, S., Yuan, C., Cui, Y.-F., Li, B.-X., Wu, L.-J., Liu, Y., 2012. Investigation of Borrelia spp. in ticks (Acari: Ixodidae) at the border crossings between China and Russia in Heilongjiang Province, China. Asian Pac. J. Trop. Med. 5, 459–464. https://doi.org/10.1016/S1995-7645(12)60078-9
Ixodes persulcatus	2009	China	130.821	47.5752	Jiang, J.-F., Jiang, B.-G., Yu, J.-H., Zhang, W.-Y., Gao, H.-W., Zhan, L., Sun, Y., Zhang, X.-A., Zhang, P.-H., Liu, W., Wu, X.-M., Xu, R.-M., Cao, W.-C., 2011. Anaplasma phagocytophilum Infection in Ticks, China-Russia Border. Emerg. Infect. Dis. 17, 932–934. https://doi.org/10.3201/eid1705.101630
Ixodes persulcatus	2016	China	130.761	47.7469	Yu, P.-F., Niu, Q.-L., Liu, Z.-J., Yang, J.-F., Chen, Z., Guan, G.-Q., Liu, G.-Y., Luo, J.-X., Yin, H., 2016. Molecular epidemiological surveillance to assess emergence and re-emergence of tick-borne infections in tick samples from China evaluated by nested PCRs. ACTA Trop. 158, 181–188. https://doi.org/10.1016/j.actatropica.2016.02.027
Ixodes persulcatus	2006	China	130.821	47.5752	Sun Xiu-feng, Ding Shu-li, Hui Man-xia, et al. Study on Tick-borne Rickettsia Dermacentroxenus Infection at Heilongjiang Port[J]. Chinese Journal of Frontier Health and Quarantine, 2007, 30(3): 154-156.
Ixodes persulcatus	2009	China	130.821	47.5752	Yang Li-wei, Hou Yong, Li Ming, et al. The Original Study of Tick-borne Diseases in Heilongjiang Port[J]. Chinese Frontier Health Quarantine, 2009, 32(5): 354-362.
Ixodes persulcatus	2008	China	130.821	47.5752	Liu Guo-ping, Ren Qing-ming, He Shun-xi, et al. Distribution and medical importance of ticks in three provinces of northeast China[J]. Chinese Journal of Hygienic Insecticides & Equipments, 2008, No.63(1): 39-42.
Ixodes persulcatus	2012	China	130.821	47.5752	Han Hui, Wu Hai-lei, Hu Xue-feng, et al. Surveillance on tick-borne pathogens at Heilongjiang port[J]. Chinese Frontier Health Quarantine, 2016, 39(6): 413-416.
Ixodes persulcatus	2006	China	130.821	47.5752	Yang Li-wei, Guo Xiao-ming, Li Guo-jun, et al. Inivestigation of Ticks at 11 Frontier Ports of Heilongjiang Province[J]. Chinese Journal of Frontier Health and Quarantine, 2006, 29(5): 295-297.
Ixodes persulcatus	2009	China	128.371	48.8867	Liu, S., Yuan, C., Cui, Y.-F., Li, B.-X., Wu, L.-J., Liu, Y., 2012. Investigation of Borrelia spp. in ticks (Acari: Ixodidae) at the border crossings between China and Russia in Heilongjiang Province, China. Asian Pac. J. Trop. Med. 5, 459–464. https://doi.org/10.1016/S1995-7645(12)60078-9
Ixodes persulcatus	2009	China	127.501	50.2507	Liu, S., Yuan, C., Cui, Y.-F., Li, B.-X., Wu, L.-J., Liu, Y., 2012. Investigation of Borrelia spp. in ticks (Acari: Ixodidae) at the border crossings between China and Russia in Heilongjiang Province, China. Asian Pac. J. Trop. Med. 5, 459–464. https://doi.org/10.1016/S1995-7645(12)60078-9
Ixodes persulcatus	2009	China	128.371	48.8867	Jiang, J.-F., Jiang, B.-G., Yu, J.-H., Zhang, W.-Y., Gao, H.-W., Zhan, L., Sun, Y., Zhang, X.-A., Zhang, P.-H., Liu, W., Wu, X.-M., Xu, R.-M., Cao, W.-C., 2011. Anaplasma phagocytophilum Infection in Ticks, China-Russia Border. Emerg. Infect. Dis. 17, 932–934. https://doi.org/10.3201/eid1705.101630
[truncated: 883 more rows]

## Sheet: Ixodes scapularis
Species	Sampling time	Country/Continent	Longitude	Latitude	Source
[truncated: 5,380 more rows]

## Sheet: Ixodes ricinus
Species	Sampling time	Country/Continent	Longitude	Latitude	Source
[truncated: 6,128 more rows]

## Sheet: Dermacentor marginatus
Species	Sampling time	Country/Continent	Longitude	Latitude	Source
[truncated: 2,781 more rows]

## Sheet: Rhipicephalus microplus
Species	Sampling time	Country/Continent	Longitude	Latitude	Source
[truncated: 3,185 more rows]

[truncated: 2 more sheets: Rhipicephalus sanguineus, Haemaphysalis longicornis]
