# Supplementary material for: The global distribution and risk prediction of Anaplasmataceae species: a systematic review and geospatial modelling analysis
Source: eBioMedicine. 2025 Apr 23;115:105722. doi: 10.1016/j.ebiom.2025.105722 (PMC12051633; doi:10.1016/j.ebiom.2025.105722)
Supplement: Appendix 3 [file mmc3.xlsx]

## Sheet: Sheet1
Anaplasmataceae species	Artical Title	Publish time	Reference ID	Cite type	Source
A. marginale	Molecular detection of Anaplasma marginale in stable flies Stomoxys calcitrans (Diptera: Muscidae) feeding on a tick-free bovine herd	2018	2314	[2314]Bautista et al.(2018)	Other vector
A. marginale	Prevalence of tick-borne pathogens in adult Dermacentor spp. ticks from nine collection sites in France	2013	1265	[1265]Bonnet S et al.(2013)	Tick
A. marginale	Improved molecular detection of Ehrlichia and Anaplasma species applied to Amblyomma ticks collected from cattle and sheep in Ethiopia	2015	1027	[1027]Teshale S et al.(2015)	Tick
A. marginale	Molecular screening for Anaplasmataceae in ticks and tsetse flies from Ethiopia	2016	926	[926]Hornok S et al.(2016)	Tick
A. marginale	Molecular investigation and phylogeny of Anaplasmataceae species infecting domestic animals and ticks in Corsica, France	2017	794	[794]Dahmani M et al.(2017)	Tick
A. marginale	Extensive diversity of rickettsiales bacteria in ticks from Wuhan, China	2017	765	[765]Lu M et al.(2017)	Tick
A. marginale	Molecular survey of neglected bacterial pathogens reveals an abundant diversity of species and genotypes in ticks collected from animal hosts across Romania	2018	681	[681]Andersson MO et al.(2018)	Tick
A. marginale	Bovine anaplasmosis and tick-borne pathogens in cattle of the Galapagos Islands	2018	599	[599]Gioia GV et al.(2018)	Tick
A. marginale	Molecular investigation of tick-borne pathogens in ixodid ticks infesting domestic animals (cattle and sheep) and small rodents (black rats) of Corsica, France	2019	525	[525]Cicculli V et al.(2019)	Tick
A. marginale	Molecular screening of Anaplasmataceae in ticks collected from cattle in Corsica, France	2020	406	[406]Cicculli V et al.(2020)	Tick
A. marginale	First record of natural infection with Anaplasma marginale in sucking lice infesting the water buffalo (Bubalus bubalis) in Mexico	2020	354	[354]Hernández-Velasco A et al.(2020)	Other vector
A. marginale	Correlation between Rhipicephalus microplus ticks and Anaplasma marginale infection in various cattle breeds in Brazil	2020	335	[335]Martins KR et al.(2020)	Tick
A. marginale	An Assessment of the Molecular Diversity of Ticks and Tick-Borne Microorganisms of Small Ruminants in Pakistan	2020	312	[312]Ghafar A et al.(2020)	Tick
A. marginale	Molecular Detection of Tick-borne Pathogens in Ticks Collected from Hainan Island, China	2021	233	[233]Lu M et al.(2021)	Tick
A. marginale	Molecular Detection of Tick-Borne Pathogens in Stray Dogs and Rhipicephalussanguineus sensu lato Ticks from Bangkok, Thailand	2021	232	[232]Do T et al.(2021)	Tick
A. marginale	Molecular of Anaplasma marginale Theiler (Rickettsiales: Anaplasmataceae) in horseflies (Diptera: Tabanidae) in Uruguay	2022	89	[89]Rodrigues GD et al.(2022)	Other vector
A. marginale	Detection of Tick-Borne Pathogens in Ticks from Cattle in Western Highlands of Cameroon	2022	38	[38]Ngnindji-Youdje Y et al.(2022)	Tick
A. marginale	Anaplasma marginale infection in a Japanese Black cow 13 years after eradication of Rhipicephalus (Boophilus) microplus in Okinawa, Japan	2009	1544	[1544]Ooshiro M et al.(2009)	Doemstic animal
A. marginale	Prevalence and molecular detection of Anaplasma marginale, Babesia bovis and Babesia bigemina in cattle from Puntarenas Province, Costa Rica	2012	1361	[1361]Shebish E et al.(2012)	Doemstic animal
A. marginale	Outbreak of anaplasmosis associated with the presence of different Anaplasma marginale strains in dairy cattle in the states of São Paulo and Goiás, Brazil	2015	1053	[1053]Machado RZ et al.(2015)	Doemstic animal
A. marginale	Molecular diagnosis and genetic diversity of tick-borne Anaplasmataceae agents infecting the African buffalo Syncerus caffer from Marromeu Reserve in Mozambique	2016	917	[917]Machado RZ et al.(2016)	Doemstic animal
A. marginale	Molecular investigation and phylogeny of Anaplasmataceae species infecting domestic animals and ticks in Corsica, France	2017	794	[794]Dahmani M et al.(2017)	Doemstic animal
A. marginale	Molecular epidemiology of Babesia species, Theileria parva, and Anaplasma marginale infecting cattle and the tick control malpractices in Central and Eastern Uganda	2018	668	[668]Tayebwa DS et al.(2018)	Doemstic animal
A. marginale	Molecular evidence of a badger-associated Ehrlichia sp., a Candidatus Neoehrlichia lotoris-like genotype and Anaplasma marginale in dogs	2018	673	[673]Hornok S et al.(2018)	Doemstic animal
A. marginale	Characterization of cattle tick fever in calves from the northwestern region of Minas Gerais, Brazil	2020	2256	[2256]Bahia et al.(2020)	Doemstic animal
A. marginale	FIRST MOLECULAR SURVEILLANCE AND ESTIMATION OF RISK FACTORS OF ANAPLASMA MARGINALE INFECTION AMONG INDIGENOUS, CROSSBRED AND EXOTIC CATTLE	2021	2230	[2230]Atif et al.(2021)	Doemstic animal
A. marginale	Anaplasma infection in free-ranging Iberian red deer in the region of Castilla-La Mancha, Spain	2004	1828	[1828]De La Fuente J et al.(2004)	Wildlife
A. marginale	Prevalence and haemato-biochemical profile of Anaplasma marginale infection in dairy animals of Punjab (India)	2013	1256	[1256]Ashuma et al.(2013)	Doemstic animal
A. marginale	First evaluation of an outbreak of bovine babesiosis and anaplasmosis in Southern Brazil using multiplex PCR	2014	1123	[1123]Canever MF et al.(2014)	Doemstic animal
A. marginale	Low genetic diversity associated with low prevalence of Anaplasma marginale in water buffaloes in Marajó Island, Brazil	2014	1133	[1133]Silva JB et al.(2014)	Doemstic animal
A. marginale	Association of Anaplasma marginale strain superinfection with infection prevalence within tropical regions	2015	992	[992]Castañeda-Ortiz EJ et al.(2015)	Doemstic animal
A. marginale	First molecular survey and novel genetic variants' identification of Anaplasma marginale, A. centrale and A. bovis in cattle from Tunisia	2015	1020	[1020]Belkahia H et al.(2015)	Doemstic animal
A. marginale	Molecular and serological in-herd prevalence of Anaplasma marginale infection in Texas cattle	2015	1030	[1030]Hairgrove T et al.(2015)	Doemstic animal
A. marginale	Molecular detection and characterization of Babesia bovis, Babesia bigemina, Theileria species and Anaplasma marginale isolated from cattle in Kenya	2015	1035	[1035]Adjou Moumouni PF et al.(2015)	Doemstic animal
A. marginale	Anaplasma marginale and A. phagocytophilum in cattle in Tunisia	2016	850	[850]M'ghirbi Y et al.(2016)	Doemstic animal
A. marginale	Low genetic diversity of Anaplasma marginale in calves in an endemic area for bovine anaplasmosis in the state of São Paulo, Brazil	2016	899	[899]da Silva JB et al.(2016)	Doemstic animal
A. marginale	Molecular identification of Anaplasma marginale in two autochthonous South American wild species revealed an identical new genotype and its phylogenetic relationship with those of bovines	2016	923	[923]Guillemi EC et al.(2016)	Wildlife
A. marginale	Transplacental transmission of bovine tick-borne pathogens: Frequency, co-infections and fatal neonatal anaplasmosis in a region of enzootic stability in the northeast of Brazil	2016	973	[973]Costa SC et al.(2016)	Doemstic animal
A. marginale	Molecular characterisation of Anaplasma species from African buffalo (Syncerus caffer) in Kruger National Park, South Africa	2017	777	[777]Sisson D et al.(2017)	Doemstic animal
A. marginale	Molecular detection and genetic diversity of bovine Babesia spp., Theileria orientalis, and Anaplasma marginale in beef cattle in Thailand	2017	780	[780]Jirapattharasate C et al.(2017)	Doemstic animal
A. marginale	Molecular detection of Anaplasma in apparently healthy Cholistan breed of cattle from the Bahawalpur district, Pakistan	2017	782	[782]Hussain MF et al.(2017)	Doemstic animal
A. marginale	Phylogenetic relationship and genotypic variability in Anaplasma marginale strains causing anaplasmosis in India	2017	808	[808]George N et al.(2017)	Doemstic animal
A. marginale	Epidemiology and risk factors associated with Anaplasma marginale infection of cattle in Peninsular Malaysia	2018	622	[622]Ola-Fadunsin SD et al.(2018)	Doemstic animal
A. marginale	Molecular detection and phylogenetic analysis of Anaplasma marginale and Anaplasma centrale amongst transhumant cattle in north-eastern Uganda	2018	657	[657]Byaruhanga C et al.(2018)	Doemstic animal
A. marginale	Molecular identification of tick-borne pathogens infecting cattle in Mymensingh district of Bangladesh reveals emerging species of Anaplasma and Babesia	2018	677	[677]Roy BC et al.(2018)	Doemstic animal
A. marginale	Molecular survey and genetic characterization of Anaplasma centrale, A. marginale and A. bovis in cattle from Algeria	2018	680	[680]Rjeibi MR et al.(2018)	Doemstic animal
A. marginale	Diversity of Anaplasma species in cattle in Mozambique	2019	464	[464]Fernandes SJ et al.(2019)	Doemstic animal
A. marginale	Epidemiological survey of Anaplasma marginale in cattle and buffalo in Sri Lanka	2019	469	[469]Zhyldyz A et al.(2019)	Doemstic animal
A. marginale	First molecular detection and characterization of tick-borne pathogens in water buffaloes in Bohol, Philippines	2019	477	[477]Galon EMS et al.(2019)	Doemstic animal
A. marginale	Molecular investigation of tick-borne haemoparasite infections among transhumant zebu cattle in Karamoja Region, Uganda	2016	924	[924]Byaruhanga C et al.(2016)	Doemstic animal
A. marginale	Molecular investigation and phylogeny of species of the Anaplasmataceae infecting animals and ticks in Senegal	2019	524	[524]Dahmani M et al.(2019)	Doemstic animal
A. marginale	Prevalence of Anaplasma marginale, Babesia bovis, and Babesia bigemina in cattle in the Campos de Lages region, Santa Catarina state, Brazil, estimated by multiplex-PCR	2019	538	[538]Vieira LL et al.(2019)	Doemstic animal
A. marginale	Co-infection with tick-borne disease agents in cattle in Russia	2019	577	[577]Bursakov SA et al.(2019)	Doemstic animal
A. marginale	Molecular survey and genetic characterization of Anaplasma marginale isolates in cattle from two regions of Russia	2019	578	[578]Fedorina EA et al.(2019)	Doemstic animal
A. marginale	A molecular prevalence survey on Anaplasma infection among domestic ruminants in Khartoum State, Sudan	2020	310	[310]Eisawi NM et al.(2020)	Doemstic animal
A. marginale	An Assessment of the Molecular Diversity of Ticks and Tick-Borne Microorganisms of Small Ruminants in Pakistan	2020	312	[312]Ghafar A et al.(2020)	Doemstic animal
A. marginale	Epidemiology and genetic diversity of Anaplasma marginale in Zamora-Chinchipe, Ecuador	2020	347	[347]Guarnizo TRM et al.(2020)	Doemstic animal
A. marginale	First record of natural infection with Anaplasma marginale in sucking lice infesting the water buffalo (Bubalus bubalis) in Mexico	2020	354	[354]Hernández-Velasco A et al.(2020)	Doemstic animal
A. marginale	First Report Regarding the Simultaneous Molecular Detection of Anaplasma marginale and Theileria annulata in Equine Blood Samples Collected from Southern Punjab in Pakistan	2020	355	[355]Asif M et al.(2020)	Doemstic animal
A. marginale	First reports of indigenous lethal infection with Anaplasma marginale, Anaplasma bovis and Theileria orientalis in Croatian cattle	2020	356	[356]Jurković D et al.(2020)	Doemstic animal
A. marginale	Molecular detection and characterization of tick-borne haemoparasites among cattle on Zanzibar Island, Tanzania	2020	377	[377]Ringo AE et al.(2020)	Doemstic animal
A. marginale	Molecular survey of tick-borne pathogens infecting backyard cattle and water buffaloes in Quezon province, Philippines	2020	408	[408]Galon EMS et al.(2020)	Doemstic animal
A. marginale	Real-time PCR assay with an endogenous internal amplification control for detection and quantification of Anaplasma marginale in bovine blood	2020	422	[422]Kovalchuk SN et al.(2020)	Doemstic animal
A. marginale	High prevalence of Anaplasma marginale in the Crioula Lageana cattle	2020	361	[361]Casa MDS et al.(2020)	Doemstic animal
A. marginale	A Report on Molecular Detection and Phylogenetic Evaluation of Anaplasma marginale in Ticks and Blood Samples Collected from Cattle in District Layyah in Punjab (Pakistan)	2021	144	[144]Ashraf S et al.(2021)	Doemstic animal
A. marginale	Anaplasma marginale in goats from a multispecies grazing system in northeastern Brazil	2021	147	[147]Barbosa IC et al.(2021)	Doemstic animal
A. marginale	Molecular and serological detection of Anaplasma infection in carrier cattle in north India	2021	210	[210]Bisen S et al.(2021)	Doemstic animal
A. marginale	Molecular Survey of Babesia and Anaplasma Infection in Cattle in Bolivia	2021	248	[248]Ogata S et al.(2021)	Doemstic animal
A. marginale	Multiple vector-borne pathogens of domestic animals in Egypt	2021	255	[255]Abdullah HHAM et al.(2021)	Doemstic animal
A. marginale	Serological and molecular surveys of Anaplasma spp. in Egyptian cattle reveal high A. marginale infection prevalence	2021	271	[271]Selim A et al.(2021)	Doemstic animal
A. marginale	Stray Mexico origin cattle captured crossing into Southern Texas carry Babesia bovis and other tick-borne pathogens	2021	279	[279]Scoles GA et al.(2021)	Doemstic animal
A. marginale	Detecting zoonotic and non-zoonotic pathogens in livestock and their ticks in Corsican wetlands	2022	32	[32]Defaye B et al.(2022)	Doemstic animal
A. marginale	Epidemiology and molecular detection of Anaplasma spp. in goats from Chattogram district, Bangladesh	2022	49	[49]Rahman M et al.(2022)	Doemstic animal
A. marginale	Epidemiology of tick-borne pathogens of cattle and tick control practices among mixed farming and pastoral communities in Gairo and Monduli districts, Tanzania	2022	50	[50]Haji I et al.(2022)	Doemstic animal
A. marginale	First study on molecular detection of hemopathogens in tabanid flies (Diptera: Tabanidae) and cattle in Southern Thailand	2022	58	[58]Sontigun N et al.(2022)	Doemstic animal
A. marginale	High infection rate of tick-borne protozoan and rickettsial pathogens of cattle in Malawi and the development of a multiplex PCR for Babesia and Theileria species identification	2022	63	[63]Chatanga E et al.(2022)	Doemstic animal
A. marginale	Molecular detection and genetic characterization of Anaplasma marginale and Anaplasma platys in cattle in Nigeria	2022	72	[72]Kamani J et al.(2022)	Doemstic animal
A. marginale	Molecular epidemiology, phylogenetic analysis and risk assessment of Anaplasma marginale from naturally infected bovines of Punjab (India)	2022	85	[85]Ntesang K et al.(2022)	Doemstic animal
A. marginale	Molecular survey of Babesia, Theileria, Trypanosoma, and Anaplasma infections in camels (Camelus dromedaries) in Egypt	2022	94	[94]Salman D et al.(2022)	Doemstic animal
A. marginale	Prevalence of Anaplasma marginale in cattle blood samples collected from two important livestock regions in Punjab (Pakistan) with a note on epidemiology and phylogeny of parasite	2022	108	[108]Zafar SNUA et al.(2022)	Doemstic animal
A. marginale	Molecular prevalence, associated risk factors and phylogeny of Anaplasma marginale, Theileria ovis and T. lestoquardi in sheep from Pakistan	2022	91	[91]Tanveer M et al.(2022)	Doemstic animal
A. ovis	Anaplasma, Ehrlichia and rickettsial pathogens in ixodid ticks infesting cattle and sheep in western Oromia, Ethiopia	2016	855	[855]Teshale S et al.(2016)	Tick
A. ovis	Molecular Detection of Tick-Borne Pathogen Diversities in Ticks from Livestock and Reptiles along the Shores and Adjacent Islands of Lake Victoria and Lake Baringo, Kenya	2017	786	[786]Omondi D et al.(2017)	Tick
A. ovis	Molecular survey of neglected bacterial pathogens reveals an abundant diversity of species and genotypes in ticks collected from animal hosts across Romania	2018	681	[681]Andersson MO et al.(2018)	Tick
A. ovis	Detection of Babesia spp., Theileria spp. and Anaplasma ovis in Border Regions, northwestern China	2018	611	[611]Song R et al.(2018)	Tick
A. ovis	Molecular detection, genotyping and phylogeny of Anaplasma spp. in Rhipicephalus ticks from Tunisia	2019	515	[515]Belkahia H et al.(2019)	Tick
A. ovis	Molecular detection of Anaplasma ovis in small ruminants and ixodid ticks from Mongolia	2019	504	[504]Enkhtaivan B et al.(2019)	Tick
A. ovis	An Assessment of the Molecular Diversity of Ticks and Tick-Borne Microorganisms of Small Ruminants in Pakistan	2020	312	[312]Ghafar A et al.(2020)	Tick
A. ovis	Molecular Detection of Zoonotic and Veterinary Pathogenic Bacteria in Pet Dogs and Their Parasitizing Ticks in Junggar Basin, North-Western China	2022	81	[81]Guo J et al.(2022)	Tick
A. ovis	Vector-Borne Pathogens with Veterinary and Public Health Significance in Melophagus ovinus (Sheep Ked) from the Qinghai-Tibet Plateau	2021	5	[5]Zhang QX et al.(2021)	Other vector
A. ovis	Evidence of Anaplasma infections in European roe deer (Capreolus capreolus) from southern Spain	2008	1643	[1643]de la Fuente J et al.(2008)	Wildlife
A. ovis	Molecular and phylogenetic analysis of Anaplasma spp. in sheep and goats from six provinces of China	2016	900	[900]Zhang Y et al.(2016)	Doemstic animal
A. ovis	Molecular study on infection rates of Anaplasma ovis and Anaplasma marginale in sheep and cattle in West-Azerbaijan province, Iran	2016	927	[927]Noaman V et al.(2016)	Doemstic animal
A. ovis	Molecular Detection of Tick-Borne Pathogen Diversities in Ticks from Livestock and Reptiles along the Shores and Adjacent Islands of Lake Victoria and Lake Baringo, Kenya	2017	786	[786]Omondi D et al.(2017)	Doemstic animal
A. ovis	Molecular investigation and phylogeny of Anaplasmataceae species infecting domestic animals and ticks in Corsica, France	2017	794	[794]Dahmani M et al.(2017)	Doemstic animal
A. ovis	Characterization of Anaplasma phagocytophilum and A. ovis infection in a naturally infected sheep flock with poor health condition	2010	1488	[1488]Torina A et al.(2010)	Doemstic animal
A. ovis	Emergence and genetic variability of Anaplasma species in small ruminants and ticks from Central Europe	2011	1411	[1411]Derdáková M et al.(2011)	Doemstic animal
A. ovis	Survey of Anaplasmataceae bacteria in sheep from Senegal	2013	1280	[1280]Djiba ML et al.(2013)	Doemstic animal
A. ovis	Molecular detection and identification of Anaplasma species in sheep from Ahvaz, Iran	2013	2423	[2423]Jalali et al.(2013)	Doemstic animal
A. ovis	First molecular identification and genetic characterization of Anaplasma ovis in sheep from Tunisia	2014	2405	[2405]Belkahia et al.(2014)	Doemstic animal
A. ovis	Molecular Survey of Anaplasma Species in Small Ruminants Reveals the Presence of Novel Strains Closely Related to A. phagocytophilum in Tunisia	2015	1047	[1047]Ben Said M et al.(2015)	Doemstic animal
A. ovis	Molecular detection and genetic characterization of Babesia, Theileria and Anaplasma amongst apparently healthy sheep and goats in the central region of Turkey	2017	779	[779]Zhou M et al.(2017)	Doemstic animal
A. ovis	Molecular Epidemiological Survey and Genetic Characterization of Anaplasma Species in Mongolian Livestock	2017	790	[790]Ochirkhuu N et al.(2017)	Doemstic animal
A. ovis	Anaplasma ovis infects sheep in Niger	2017	2322	[2322]Dahmani et al.(2017)	Doemstic animal
A. ovis	Molecular detection of Anaplasma marginale and Anaplasma ovis in sheep and goat in west highland pasture of Iran	2017	2336	[2336]Yousefi et al.(2017)	Doemstic animal
A. ovis	Detection and molecular characterization of tick-borne pathogens infecting sheep and goats in Blue Nile and West Kordofan states in Sudan	2018	607	[607]Lee SH et al.(2018)	Doemstic animal
A. ovis	Molecular detection of Anaplasma ovis in small ruminants and ixodid ticks from Mongolia	2019	504	[504]Enkhtaivan B et al.(2019)	Doemstic animal
A. ovis	Molecular evidence of coinfection of Anaplasma species in small ruminants from Anhui Province, China	2019	518	[518]Yang B et al.(2019)	Doemstic animal
A. ovis	Molecular investigation and phylogeny of species of the Anaplasmataceae infecting animals and ticks in Senegal	2019	524	[524]Dahmani M et al.(2019)	Doemstic animal
A. ovis	Molecular survey and characterization of tick-borne pathogens in sheep from Qinghai, China	2019	2289	[2289]Li et al.(2019)	Doemstic animal
A. ovis	A molecular prevalence survey on Anaplasma infection among domestic ruminants in Khartoum State, Sudan	2020	310	[310]Eisawi NM et al.(2020)	Doemstic animal
A. ovis	An Assessment of the Molecular Diversity of Ticks and Tick-Borne Microorganisms of Small Ruminants in Pakistan	2020	312	[312]Ghafar A et al.(2020)	Doemstic animal
A. ovis	First molecular evidence of Anaplasma spp. co-infection in stray dogs from Anhui, China	2020	353	[353]Yang B et al.(2020)	Doemstic animal
A. ovis	Anaplasma ovis infection in sheep from Iran: molecular prevalence, associated risk factors, and spatial clustering	2021	148	[148]Noaman V et al.(2021)	Doemstic animal
A. ovis	Ehrlichia chaffeensis and Four Anaplasma Species With Veterinary and Public Health Significance Identified in Tibetan Sheep (Ovis aries) and Yaks (Bos grunniens) in Qinghai, China	2021	177	[177]Wang Y et al.(2021)	Doemstic animal
A. ovis	Molecular identification and genetic characterization of tick-borne pathogens in sheep and goats at two farms in the central and southern regions of Malawi	2021	238	[238]Chatanga E et al.(2021)	Doemstic animal
A. ovis	Multiple vector-borne pathogens of domestic animals in Egypt	2021	255	[255]Abdullah HHAM et al.(2021)	Doemstic animal
A. ovis	Molecular epidemiology of anaplasmosis in small ruminants along a human-livestock-wildlife interface in Uganda	2021	400	[400]Kasozi KI et al.(2020)	Doemstic animal
A. ovis	Detecting zoonotic and non-zoonotic pathogens in livestock and their ticks in Corsican wetlands	2022	32	[32]Defaye B et al.(2022)	Doemstic animal
A. ovis	Diversity of Anaplasma species and importance of mixed infections in roe deer from Spain	2022	42	[42]Remesar S et al.(2022)	Wildlife
A. ovis	Epidemiology and molecular detection of Anaplasma spp. in goats from Chattogram district, Bangladesh	2022	49	[49]Rahman M et al.(2022)	Doemstic animal
A. ovis	First Molecular Evidence for the Presence of Anaplasma phagocytophilum in Naturally Infected Small Ruminants in Tunisia, and Confirmation of Anaplasma ovis Endemicity	2022	55	[55]M'ghirbi Y et al.(2022)	Doemstic animal
A. ovis	Molecular Detection and Genetic Diversity of Tick-Borne Pathogens in Goats from the Southern Part of Thailand	2022	74	[74]Udonsom R et al.(2022)	Doemstic animal
A. ovis	Molecular epidemiological survey, genetic characterization and phylogenetic analysis of Anaplasma ovis infecting sheep in Northern Egypt	2022	84	[84]Said MB et al.(2022)	Doemstic animal
A. ovis	Human anaplasmosis and Anaplasma ovis variant	2010	2165	[2165]Chochlakis D et al.(2010)	human
A. phagocytophilum	Investigation on the infection with Anaplasma phagocytophilum in ticks from the forest area in Jilin province of China	2007	2520	[2520]Lin et al.(2007)	Tick
A. phagocytophilum	Prevalence of Anaplasma phagocytophilum and Babesia divergens in Ixodes ricinus ticks from Lithuania and Norway	2008	2510	[2510]Radzijevskaja et al.(2008)	Tick
A. phagocytophilum	Coexistence of tick-borne pathogens in game animals and ticks in western Poland	2008	2505	[2505]Skotarczak et al.(2008)	Tick
A. phagocytophilum	Investigation on the infection of ticks with Anaplasma phagocytophilum in the Northeast China forest region from 2010 to 2011	2012	2448	[2448]Li et al.(2012)	Tick
A. phagocytophilum	Detection of Human Tick-borne Pathogens in Rodents from Bulgaria	2012	2442	[2442]Christova et al.(2012)	Tick
A. phagocytophilum	Rickettsiales Occurrence and Co-occurrence in Ixodes ricinus Ticks in Natural and Urban Areas	2019	2299	[2299]Kowalec et al.(2019)	Tick
A. phagocytophilum	Detection and genotyping of Anaplasma phagocytophilum in I. persulcatus and D. reticulatus ticks collected in Tomsk (Western Siberia) in 2015-2016	2019	2278	[2278]Kartashov et al.(2019)	Tick
A. phagocytophilum	Amblyomma americanum and Ixodes scapularis (Acari: Ixodidae) within the Capital Beltway and Associated Human Pathogens in Greenbelt National Park, Maryland (USA)	2020	2249	[2249]Carroll et al.(2020)	Tick
A. phagocytophilum	Field evidence that roe deer (Capreolus capreolus) are a natural host for Ehrlichia phagocytophila	2000	1975	[1975]Alberdi MP et al.(2000)	Tick
A. phagocytophilum	Detection of Borrelia burgdorferi, Ehrlichia chaffeensis, and Anaplasma phagocytophilum in ticks (Acari: Ixodidae) from a coastal region of California	2002	1879	[1879]Holden K et al.(2003)	Tick
A. phagocytophilum	Detection of Anaplasma phagocytophilum DNA in Ixodes ticks (Acari: Ixodidae) from Madeira Island and Setubal District, mainland Portugal	2004	1837	[1837]Santos AS et al.(2004)	Tick
A. phagocytophilum	Anaplasma phagocytophilum-infected ticks, Japan	2005	1782	[1782]Ohashi N et al.(2005)	Tick
A. phagocytophilum	PCR detection of granulocytic Anaplasma and Babesia in Ixodes ricinus ticks and birds in west-central Poland	2006	1750	[1750]Skotarczak B et al.(2006)	Tick
A. phagocytophilum	Prevalence of Anaplasma phagocytophilum in Ixodes ricinus ticks determined by polymerase chain reaction with two pairs of primers detecting 16S rRNA and ankA genes	2007	1698	[1698]Chmielewska-Badora J et al.(2007)	Tick
A. phagocytophilum	Borrelia burgdorferi sensu lato, Anaplasma phagocytophilum, Francisella tularensis and their co-infections in host-seeking Ixodes ricinus ticks collected in Serbia	2008	1629	[1629]Milutinović M et al.(2008)	Tick
A. phagocytophilum	Anaplasma phagocytophilum infection in Ixodes ricinus, Bavaria, Germany	2008	1626	[1626]Silaghi C et al.(2008)	Tick
A. phagocytophilum	Prevalence of Anaplasma phagocytophilum and its coinfection with Borrelia afzelii in Ixodes ricinus and Ixodes persulcatus ticks inhabiting Tver Province (Russia) - a sympatric region for both tick species	2008	1615	[1615]Masuzawa T et al.(2008)	Tick
A. phagocytophilum	The prevalence of Anaplasma phagocytophilum in host-seeking Ixodes ricinus ticks in Norway	2009	1611	[1611]Rosef O et al.(2009)	Tick
A. phagocytophilum	Prevalence of Borrelia burgdorferi sensu lato and Anaplasma phagocytophilum in questing Ixodes ricinus ticks in relation to the density of wild cervids	2009	1596	[1596]Rosef O et al.(2009)	Tick
A. phagocytophilum	PCR-based survey of Anaplasma phagocytophilum in Portuguese ticks (Acari: Ixodidae)	2009	1590	[1590]Santos AS et al.(2009)	Tick
A. phagocytophilum	Delineating Anaplasma phagocytophilum ecotypes in coexisting, discrete enzootic cycles	2009	1557	[1557]Bown KJ et al.(2009)	Tick
A. phagocytophilum	Anaplasma in ticks feeding on migrating birds and questing ticks in Lithuania and Norway	2009	1543	[1543]Paulauskas A et al.(2009)	Tick
A. phagocytophilum	A 4-year study of Anaplasma phagocytophilum in Portugal	2009	1540	[1540]Santos AS et al.(2009)	Tick
A. phagocytophilum	Detection and prevalence of Anaplasma phagocytophilum and Rickettsia helvetica in Ixodes ricinus ticks in seven study areas in Sweden	2010	1493	[1493]Severinsson K et al.(2010)	Tick
A. phagocytophilum	Coexistence of pathogens in host-seeking and feeding ticks within a single natural habitat in Central Germany	2010	1489	[1489]Franke J et al.(2010)	Tick
A. phagocytophilum	Prevalence of Ehrlichia muris in Wisconsin Deer Ticks Collected During the Mid 1990s	2011	1454	[1454]Telford Iii SR et al.(2011)	Tick
A. phagocytophilum	Occurrence of Babesia spp., Rickettsia spp. and Bartonella spp. in Ixodes ricinus in Bavarian public parks, Germany	2011	1443	[1443]Schorn S et al.(2011)	Tick
A. phagocytophilum	Anaplasma phagocytophilum infection in ticks, China-Russia border	2011	1398	[1398]Jiang JF et al.(2011)	Tick
A. phagocytophilum	Identification of Anaplasma phagocytophilum in tick populations in Estonia, the European part of Russia and Belarus	2012	1393	[1393]Katargina O et al.(2012)	Tick
A. phagocytophilum	Infections and coinfections of questing Ixodes ricinus ticks by emerging zoonotic pathogens in Western Switzerland	2012	1340	[1340]Lommano E et al.(2012)	Tick
A. phagocytophilum	Etiological [corrected] agents of rickettsiosis and anaplasmosis in ticks collected in Emilia-Romagna region (Italy) during 2008 and 2009	2012	1328	[1328]Maioli G et al.(2012)	Tick
A. phagocytophilum	Dual presence of Anaplasma phagocytophilum and its closely related Anaplasma sp. in ixodid ticks in Hokkaido, Japan, and their specific molecular detection	2012	1319	[1319]Ybañez AP et al.(2012)	Tick
A. phagocytophilum	Detection of Anaplasma phagocytophilum in ixodid ticks from equine-inhabited sites in the Southeastern United States	2012	1316	[1316]Roellig DM et al.(2012)	Tick
A. phagocytophilum	Detection and characterization of p44/msp2 transcript variants of Anaplasma phagocytophilum from naturally infected ticks and wild deer in Japan	2012	1315	[1315]Gaowa et al.(2012)	Tick
A. phagocytophilum	Borrelia, Rickettsia, and Ehrlichia species in bat ticks, France, 2010	2012	1309	[1309]Socolovschi C et al.(2012)	Tick
A. phagocytophilum	Anaplasma phagocytophilum in ticks from parks in the Emilia-Romagna region of northern Italy	2012	1306	[1306]Aureli S et al.(2012)	Tick
A. phagocytophilum	Tick-borne pathogens in ticks feeding on migratory passerines in Western part of Estonia	2013	1284	[1284]Geller J et al.(2013)	Tick
A. phagocytophilum	Molecular epidemiology of the emerging zoonosis agent Anaplasma phagocytophilum (Foggie, 1949) in dogs and ixodid ticks in Brazil	2013	1249	[1249]Santos HA et al.(2013)	Tick
A. phagocytophilum	Molecular detection of Anaplasma, Bartonella, and Borrelia species in ticks collected from migratory birds from Hong-do Island, Republic of Korea	2013	1243	[1243]Kang JG et al.(2013)	Tick
A. phagocytophilum	Ixodes ricinus abundance and its infection with the tick-borne pathogens in urban and suburban areas of Eastern Slovakia	2013	1237	[1237]Pangrácová L et al.(2013)	Tick
A. phagocytophilum	Borrelia burgdorferi sensu lato and Anaplasma phagocytophilum in Ixodes ricinus ticks in Brønnøysund in northern Norway	2013	1211	[1211]Soleng A et al.(2013)	Tick
A. phagocytophilum	Survey of ticks (Acari: Ixodidae) and tick-borne pathogens in North Dakota	2014	1191	[1191]Russart NM et al.(2014)	Tick
A. phagocytophilum	Rickettsiae in questing Ixodes ricinus ticks in the Czech Republic	2014	1176	[1176]Venclikova K et al.(2014)	Tick
A. phagocytophilum	Pathogens in ticks collected from dogs in Berlin/Brandenburg, Germany	2014	1156	[1156]Schreiber C et al.(2014)	Tick
A. phagocytophilum	High-throughput screening of tick-borne pathogens in Europe	2014	1128	[1128]Michelet L et al.(2014)	Tick
A. phagocytophilum	Detection of tick-borne 'Candidatus Neoehrlichia mikurensis' and Anaplasma phagocytophilum in Spain in 2013	2014	1118	[1118]Palomar AM et al.(2014)	Tick
A. phagocytophilum	Detection of Borrelia burgdorferi, Anaplasma phagocytophilum and Babesia microti, with two different multiplex PCR assays	2014	1115	[1115]Hojgaard A et al.(2014)	Tick
A. phagocytophilum	Candidatus Neoehrlichia mikurensis and its co-circulation with Anaplasma phagocytophilum in Ixodes ricinus ticks across ecologically different habitats of Central Europe	2014	1101	[1101]Derdáková M et al.(2014)	Tick
A. phagocytophilum	Candidatus Neoehrlichia mikurensis and Anaplasma phagocytophilum: prevalences and investigations on a new transmission path in small mammals and ixodid ticks	2014	1100	[1100]Obiegala A et al.(2014)	Tick
A. phagocytophilum	Anaplasma infections in ticks and reservoir host from Slovakia	2014	1090	[1090]Víchová B et al.(2014)	Tick
A. phagocytophilum	Survey of Ixodes pacificus Ticks in California Reveals a Diversity of Microorganisms and a Novel and Widespread Anaplasmataceae Species	2015	1072	[1072]Eshoo MW et al.(2015)	Tick
A. phagocytophilum	Infection with Ehrlichia canis and Anaplasma platys (Rickettsiales: Anaplasmataceae) in two lineages of Rhipicephalus sanguineus sensu lato (Acari: Ixodidae) from Argentina	2015	1028	[1028]Cicuttin GL et al.(2015)	Tick
A. phagocytophilum	Improved molecular detection of Ehrlichia and Anaplasma species applied to Amblyomma ticks collected from cattle and sheep in Ethiopia	2015	1027	[1027]Teshale S et al.(2015)	Tick
A. phagocytophilum	Anaplasma phagocytophilum prevalence in ticks and rodents in an urban and natural habitat in South-Western Slovakia	2015	989	[989]Svitálková Z et al.(2015)	Tick
A. phagocytophilum	Abundance of questing ticks and molecular evidence for pathogens in ticks in three parks of Emilia-Romagna region of Northern Italy	2015	984	[984]Aureli S et al.(2015)	Tick
A. phagocytophilum	Molecular screening for Anaplasmataceae in ticks and tsetse flies from Ethiopia	2016	926	[926]Hornok S et al.(2016)	Tick
A. phagocytophilum	Molecular evidence for bacterial pathogens in Ixodes ricinus ticks infesting Shetland ponies	2016	919	[919]Skotarczak B et al.(2016)	Tick
A. phagocytophilum	Molecular detection of emerging tick-borne pathogens in Vojvodina, Serbia	2016	911	[911]Potkonjak A et al.(2016)	Tick
A. phagocytophilum	Epidemiology and Genetic Diversity of Anaplasma phagocytophilum in the San Francisco Bay Area, California	2016	880	[880]Nieto NC et al.(2016)	Tick
A. phagocytophilum	Detection of selected pathogens in ticks collected from cats and dogs in the Wrocław Agglomeration, South-West Poland	2016	874	[874]Król N et al.(2016)	Tick
A. phagocytophilum	Borrelia miyamotoi and Candidatus Neoehrlichia mikurensis in Ixodes ricinus Ticks, Romania	2016	858	[858]Kalmár Z et al.(2016)	Tick
A. phagocytophilum	Detection and genetic characterization of a wide range of infectious agents in Ixodes pavlovskyi ticks in Western Siberia, Russia	2017	846	[846]Rar V et al.(2017)	Tick
A. phagocytophilum	Approaches for Reverse Line Blot-Based Detection of Microbial Pathogens in Ixodes ricinus Ticks Collected in Austria and Impact of the Chosen Method	2017	845	[845]Schötta AM et al.(2017)	Tick
A. phagocytophilum	Prevalence of tick-borne pathogens in questing Ixodes ricinus ticks in urban and suburban areas of Switzerland	2017	818	[818]Oechslin CP et al.(2017)	Tick
A. phagocytophilum	Prevalence and Diversity of Tick-Borne Pathogens in Nymphal Ixodes scapularis (Acari: Ixodidae) in Eastern National Parks	2017	810	[810]Johnson TL et al.(2017)	Tick
A. phagocytophilum	Pathogen communities of songbird-derived ticks in Europe's low countries	2017	806	[806]Heylen D et al.(2017)	Tick
A. phagocytophilum	Novel Rickettsia and emergent tick-borne pathogens: A molecular survey of ticks and tick-borne pathogens in Shimba Hills National Reserve, Kenya	2017	802	[802]Mwamuye MM et al.(2017)	Tick
A. phagocytophilum	Host specificity, pathogen exposure, and superinfections impact the distribution of Anaplasma phagocytophilum genotypes in ticks, roe deer, and livestock in a fragmented agricultural landscape	2017	770	[770]Chastagner A et al.(2017)	Tick
A. phagocytophilum	Broad-range survey of vector-borne pathogens and tick host identification of Ixodes ricinus from Southern Czech Republic	2017	738	[738]Honig V et al.(2017)	Tick
A. phagocytophilum	A 10-year surveillance of Rickettsiales (Rickettsia spp. and Anaplasma phagocytophilum) in the city of Hanover, Germany, reveals Rickettsia spp. as emerging pathogens in ticks	2017	726	[726]Blazejak K et al.(2017)	Tick
A. phagocytophilum	Seasonal Patterns in the Prevalence and Diversity of Tick-Borne Borrelia burgdorferi Sensu Lato, Anaplasma phagocytophilum and Rickettsia spp. in an Urban Temperate Forest in South Western Slovakia	2018	698	[698]Chvostáč M et al.(2018)	Tick
A. phagocytophilum	Molecular survey of neglected bacterial pathogens reveals an abundant diversity of species and genotypes in ticks collected from animal hosts across Romania	2018	681	[681]Andersson MO et al.(2018)	Tick
A. phagocytophilum	Landscape Features Associated With Blacklegged Tick (Acari: Ixodidae) Density and Tick-Borne Pathogen Prevalence at Multiple Spatial Scales in Central New York State	2018	652	[652]Piedmonte NP et al.(2018)	Tick
A. phagocytophilum	Ixodes scapularis tick distribution and infection rates in Ottawa, Ontario, 2017	2018	651	[651]Kulkarni M et al.(2018)	Tick
A. phagocytophilum	Detection of Anaplasma phagocytophilum, Candidatus Neoehrlichia sp., Coxiella burnetii and Rickettsia spp. in questing ticks from a recreational park, Portugal	2018	609	[609]Santos AS et al.(2018)	Tick
A. phagocytophilum	Simultaneous Occurrence of Borrelia miyamotoi, Borrelia burgdorferi Sensu Lato, Anaplasma phagocytophilum and Rickettsia helvetica in Ixodes ricinus Ticks in Urban Foci in Bratislava, Slovakia	2019	561	[561]Vaculová T et al.(2019)	Tick
A. phagocytophilum	Presence of Roe Deer Affects the Occurrence of Anaplasma phagocytophilum Ecotypes in Questing Ixodes ricinus in Different Habitat Types of Central Europe	2019	535	[535]Hamšíková Z et al.(2019)	Tick
A. phagocytophilum	Molecular detection, genotyping and phylogeny of Anaplasma spp. in Rhipicephalus ticks from Tunisia	2019	515	[515]Belkahia H et al.(2019)	Tick
A. phagocytophilum	A three-years assessment of Ixodes ricinus-borne pathogens in a French peri-urban forest	2019	449	[449]Lejal E et al.(2019)	Tick
A. phagocytophilum	A 4-Yr Survey of the Range of Ticks and Tick-Borne Pathogens in the Lehigh Valley Region of Eastern Pennsylvania	2019	446	[446]Edwards MJ et al.(2019)	Tick
A. phagocytophilum	Tick-borne pathogens in Ixodes ricinus ticks collected from migratory birds in southern Norway	2020	439	[439]Pedersen BN et al.(2020)	Tick
A. phagocytophilum	Molecular screening of Anaplasmataceae in ticks collected from cattle in Corsica, France	2020	406	[406]Cicculli V et al.(2020)	Tick
A. phagocytophilum	A divergent Anaplasma phagocytophilum variant in an Ixodes tick from a migratory bird; Mediterranean basin	2020	309	[309]Hoffman T et al.(2020)	Tick
A. phagocytophilum	Ticks infesting humans and associated pathogens: a cross-sectional study in a 3-year period (2017-2019) in northwest Italy	2021	297	[297]Audino T et al.(2021)	Tick
A. phagocytophilum	The seal louse (Echinophthirius horridus) in the Dutch Wadden Sea: investigation of vector-borne pathogens	2021	287	[287]Hirzmann J et al.(2021)	Other vector
A. phagocytophilum	Statewide Passive Surveillance of Ixodes scapularis and Associated Pathogens in Maine	2021	278	[278]Rounsville TF et al.(2021)	Tick
A. phagocytophilum	Molecular screening for tick-borne bacteria and hematozoa in Ixodes cf. boliviensis and Ixodes tapirus (Ixodida: Ixodidae) from western highlands of Panama	2021	246	[246]Bermúdez C SE et al.(2021)	Tick
A. phagocytophilum	Molecular investigation of tick-borne pathogens in ticks removed from tick-bitten humans in the southwestern region of the Republic of Korea	2021	241	[241]Bang MS et al.(2021)	Tick
A. phagocytophilum	Exposure to Tick-Borne Pathogens in Cats and Dogs Infested With Ixodes scapularis in Quebec: An 8-Year Surveillance Study	2021	183	[183]Duplaix L et al.(2021)	Tick
A. phagocytophilum	Detection of Tick-Borne Pathogens of the Genera Rickettsia, Anaplasma and Francisella in Ixodes ricinus Ticks in Pomerania (Poland)	2021	174	[174]Kirczuk L et al.(2021)	Tick
A. phagocytophilum	Detection of pathogens in ixodid ticks collected from animals and vegetation in five regions of Ukraine	2021	171	[171]Levytska VA et al.(2021)	Tick
A. phagocytophilum	Detection of Anaplasma phagocytophilum, Babesia odocoilei, Babesia sp., Borrelia burgdorferi Sensu Lato, and Hepatozoon canis in Ixodes scapularis Ticks Collected in Eastern Canada	2021	167	[167]Scott JD et al.(2021)	Tick
A. phagocytophilum	Tick-Borne Pathogens in Questing Blacklegged Ticks (Acari: Ixodidae) From Pike County, Pennsylvania	2022	131	[131]Schwartz S et al.(2022)	Tick
A. phagocytophilum	Sympatric occurrence of Ixodes ricinus with Dermacentor reticulatus and Haemaphysalis concinna and the associated tick-borne pathogens near the German Baltic coast	2022	124	[124]Răileanu C et al.(2022)	Tick
A. phagocytophilum	Prevalence of Anaplasma phagocytophilum in questing Ixodes ricinus nymphs across twenty recreational areas in England and Wales	2022	110	[110]Gandy S et al.(2022)	Tick
A. phagocytophilum	Molecular detection of tick-borne pathogens in Rhipicephalus sanguineus sensu stricto collected from dogs in the steppe and high plateau regions of Algeria	2022	78	[78]Laatamna A et al.(2022)	Tick
A. phagocytophilum	Limited detection of shared zoonotic pathogens in deer keds and blacklegged ticks co-parasitizing white-tailed deer in the eastern United States	2022	67	[67]Olafson PU et al.(2022)	Tick
A. phagocytophilum	Limited detection of shared zoonotic pathogens in deer keds and blacklegged ticks co-parasitizing white-tailed deer in the eastern United States	2022	67	[67]Olafson PU et al.(2022)	Other vector
A. phagocytophilum	First detection of human pathogenic variant of Anaplasma phagocytophilum in field-collected Haemaphysalis longicornis, Pennsylvania, USA	2022	53	[53]Price KJ et al.(2022)	Tick
A. phagocytophilum	First detection of Anaplasma phagocytophilum in quill mites (Acari: Syringophilidae) parasitizing passerine birds	2006	13	[13]Skoracki M et al.(2006)	Other vector
A. phagocytophilum	Rickettsiae in ticks, Japan, 2007–2011	2013	9	[9]Gaowa et al.(2013)	Tick
A. phagocytophilum	Vector-Borne Pathogens with Veterinary and Public Health Significance in Melophagus ovinus (Sheep Ked) from the Qinghai-Tibet Plateau	2021	5	[5]Zhang QX et al.(2021)	Other vector
A. phagocytophilum	Dusky-footed wood rats (Neotoma fuscipes) as reservoirs of granulocytic Ehrlichiae (Rickettsiales: Ehrlichieae) in northern California	1999	1999	[1999]Nicholson WL et al.(1999)	Wildlife
A. phagocytophilum	Evidence of Anaplasma infections in European roe deer (Capreolus capreolus) from southern Spain	2008	1643	[1643]de la Fuente J et al.(2008)	Wildlife
A. phagocytophilum	Molecular detection of tick-borne bacterial agents in Brazilian and exotic captive carnivores	2012	1349	[1349]André MR et al.(2012)	Wildlife
A. phagocytophilum	Molecular epidemiology of the emerging zoonosis agent Anaplasma phagocytophilum (Foggie, 1949) in dogs and ixodid ticks in Brazil	2013	1249	[1249]Santos HA et al.(2013)	Doemstic animal
A. phagocytophilum	Anaplasma infections in ticks and reservoir host from Slovakia	2014	1090	[1090]Víchová B et al.(2014)	Wildlife
A. phagocytophilum	First molecular detection and genetic analysis of Anaplasma phagocytophilum in shelter cats in Seoul, Korea	2016	887	[887]Lee SH et al.(2016)	Doemstic animal
A. phagocytophilum	Molecular and phylogenetic analysis of Anaplasma spp. in sheep and goats from six provinces of China	2016	900	[900]Zhang Y et al.(2016)	Doemstic animal
A. phagocytophilum	The infection of reintroduced ruminants - Bison bonasus and Alces alces - with Anaplasma phagocytophilum in Northern Poland	2015	969	[969]Karbowiak G et al.(2015)	Wildlife
A. phagocytophilum	A lifelong study of a pack Rhodesian ridgeback dogs reveals subclinical and clinical tick-borne Anaplasma phagocytophilum infections with possible reinfection or persistence	2018	583	[583]Hovius E et al.(2018)	Doemstic animal
A. phagocytophilum	Co-circulation of different A. phagocytophilum variants within cattle herds and possible reservoir role for cattle	2018	602	[602]Lagrée AC et al.(2018)	Doemstic animal
A. phagocytophilum	Molecular evidence of a badger-associated Ehrlichia sp., a Candidatus Neoehrlichia lotoris-like genotype and Anaplasma marginale in dogs	2018	673	[673]Hornok S et al.(2018)	Doemstic animal
A. phagocytophilum	Survey and Phylogenetic Analysis of Rodents and Important Rodent-Borne Zoonotic Pathogens in Gedu, Bhutan	2018	703	[703]Phuentshok Y et al.(2018)	Wildlife
A. phagocytophilum	Tick- and fly-borne bacteria in ungulates: the prevalence of Anaplasma phagocytophilum, haemoplasmas and rickettsiae in water buffalo and deer species in Central Europe, Hungary	2018	709	[709]Hornok S et al.(2018)	Wildlife
A. phagocytophilum	Infection prevalence and ecotypes of Anaplasma phagocytophilum in moose Alces alces, red deer Cervus elaphus, roe deer Capreolus capreolus and Ixodes ricinus ticks from Norway	2019	487	[487]Stigum VM et al.(2019)	Wildlife
A. phagocytophilum	Presence of Roe Deer Affects the Occurrence of Anaplasma phagocytophilum Ecotypes in Questing Ixodes ricinus in Different Habitat Types of Central Europe	2019	535	[535]Hamšíková Z et al.(2019)	Wildlife
A. phagocytophilum	Host distribution and pathogen infection of fleas (Siphonaptera) recovered from small mammals in Pennsylvania	2020	362	[362]Fedele K et al.(2020)	Wildlife
A. phagocytophilum	Molecular Detection and Phylogeny of Anaplasma phagocytophilum and Related Variants in Small Ruminants from Turkey	2021	222	[222]Aktaş M et al.(2021)	Doemstic animal
A. phagocytophilum	Diversity and dynamics of zoonotic pathogens within a local community of small mammals	2021	2228	[2228]Balazova et al.(2021)	Wildlife
A. phagocytophilum	Clinical and haematological features in Anaplasma phagocytophilum seropositive dogs	1999	1553	[1553]Ravnik U et al.(2009)	Doemstic animal
A. phagocytophilum	Field evidence that roe deer (Capreolus capreolus) are a natural host for Ehrlichia phagocytophila	2000	1975	[1975]Alberdi MP et al.(2000)	Wildlife
A. phagocytophilum	A survey on Anaplasma phagocytophila in wild small mammals and roe deer (Capreolus capreolus) in Northern Spain	2003	1872	[1872]Oporto B et al.(2003)	Wildlife
A. phagocytophilum	Anaplasma phagocytophilum infection in north Norway. The first laboratory confirmed case	2005	1780	[1780]Stuen S et al.(2005)	Doemstic animal
A. phagocytophilum	Survey of tickborne infections in Denmark	2005	1818	[1818]Skarphédinsson S et al.(2005)	Wildlife
A. phagocytophilum	[Investigation on Anaplasma phagocytophilum infection in rodents from forest areas in northeastern China]	2007	1669	[1669]Zhan L et al.(2007)	Wildlife
A. phagocytophilum	Evidence of Anaplasma phagocytophilum and Rickettsia helvetica infection in free-ranging ungulates in central Slovakia	2008	2507	[2507]Stefanidesova et al.(2008)	Wildlife
A. phagocytophilum	Coexistence of tick-borne pathogens in game animals and ticks in western Poland	2008	2505	[2505]Skotarczak et al.(2008)	Wildlife
A. phagocytophilum	[Identification of Anaplasma phagocytophilum in small mammals from Hengduan Mountains of Southwest China]	2009	1538	[1538]Bian CL et al.(2009)	Wildlife
A. phagocytophilum	Anaplasma phagocytophilum infection of red foxes (Vulpes vulpes)	2009	1548	[1548]Karbowiak G et al.(2009)	Wildlife
A. phagocytophilum	Delineating Anaplasma phagocytophilum ecotypes in coexisting, discrete enzootic cycles	2009	1557	[1557]Bown KJ et al.(2009)	Wildlife
A. phagocytophilum	Ecology of Anaplasma phagocytophilum infection in gray foxes (Urocyon cinereoargenteus) in northwestern California	2009	1566	[1566]Gabriel MW et al.(2009)	Doemstic animal
A. phagocytophilum	Rickettsia raoultii and Anaplasma phagocytophilum in Dermacentor reticulatus ticks collected from Bialowieza Primeval Forest European bison (Bison bonasus bonasus), Poland	2009	1598	[1598]Matsumoto K et al.(2009)	Wildlife
A. phagocytophilum	Anaplasma phagocytophilum in livestock and small rodents	2010	1482	[1482]Zhan L et al.(2010)	Doemstic animal
A. phagocytophilum	Anaplasma phagocytophilum in livestock and small rodents	2010	1482	[1482]Zhan L et al.(2010)	Wildlife
A. phagocytophilum	Characterization of Anaplasma phagocytophilum and A. ovis infection in a naturally infected sheep flock with poor health condition	2010	1488	[1488]Torina A et al.(2010)	Doemstic animal
A. phagocytophilum	Emergence and genetic variability of Anaplasma species in small ruminants and ticks from Central Europe	2011	1411	[1411]Derdáková M et al.(2011)	Doemstic animal
A. phagocytophilum	Typical and atypical manifestations of Anaplasma phagocytophilum infection in dogs	2011	1474	[1474]Eberts MD et al.(2011)	Doemstic animal
A. phagocytophilum	New genetic variants of Anaplasma phagocytophilum and Anaplasma bovis from Korean water deer (Hydropotes inermis argyropus)	2011	1440	[1440]Kang JG et al.(2011)	Wildlife
A. phagocytophilum	Detection of Anaplasma phagocytophilum in Brazilian dogs by real-time polymerase chain reaction	2011	1406	[1406]Santos HA et al.(2011)	Doemstic animal
A. phagocytophilum	Genetic variability of Anaplasma phagocytophilum in Ixodes persulcatus ticks and small mammals in the Asian part of Russia	2011	1394	[1394]Rar VA et al.(2011)	Wildlife
A. phagocytophilum	Anaplasma phagocytophilum and other tick-borne bacteria in wild animals in western Slovakia	2011	2454	[2454]Stefanidesova et al.(2011)	Wildlife
A. phagocytophilum	PREVALENCE OF BORRELIA BURGDORFERI SENSU LATO AND ANAPLASMA PHAGOCYTOPHILUM IN PEROMYSCUS LEUCOPUS IN A REGION OF ENDEMICITY IN MONROE COUNTY, PENNSYLANIA	2011	2467	[2467]Devlin et al.(2011)	Wildlife
A. phagocytophilum	Survey of Zoonotic Pathogens in White-tailed Deer on Bald Head Island, North Carolina	2012	2452	[2452]Sherrill et al.(2012)	Wildlife
A. phagocytophilum	Prevalence of borreliosis, anaplasmosis, ehrlichiosis and Dirofilaria immitis in dogs and vectors in Voronezh Reserve (Russia)	2013	1295	[1295]Volgina NS et al.(2013)	Doemstic animal
A. phagocytophilum	First report of Anaplasma phagocytophilum and Babesia microti in rodents in Finland	2014	1124	[1124]Kallio ER et al.(2014)	Wildlife
A. phagocytophilum	Molecular study on selected vector-borne infections in urban stray colony cats in northern Italy	2014	1149	[1149]Spada E et al.(2014)	Doemstic animal
A. phagocytophilum	Prevalence of vector-borne bacterial pathogens in riparian brush rabbits (Sylvilagus bachmani riparius) and their ticks	2014	1171	[1171]Schmitz KM et al.(2014)	Wildlife
A. phagocytophilum	Rickettsiaceae and Anaplasmataceae infections in Ixodes ricinus ticks from urban and natural forested areas of Poland	2014	1174	[1174]Welc-Falęciak R et al.(2014)	Wildlife
A. phagocytophilum	Development of a new PCR-based assay to detect Anaplasmataceae and the first report of Anaplasma phagocytophilum and Anaplasma platys in cattle from Algeria	2015	1015	[1015]Dahmani M et al.(2015)	Doemstic animal
A. phagocytophilum	The first clinical and laboratory evidence of co-infection by Anaplasma phagocytophilum and Ehrlichia canis in a Brazilian dog	2015	1073	[1073]Silveira JA et al.(2015)	Doemstic animal
A. phagocytophilum	First molecular detection and phylogenetic analysis of Anaplasma phagocytophilum in shelter dogs in Seoul, Korea	2016	888	[888]Lee S et al.(2016)	Doemstic animal
A. phagocytophilum	Molecular surveillance of Theileria equi and Anaplasma phagocytophilum infections in horses from Ukraine, Poland and Slovakia	2016	928	[928]Slivinska K et al.(2016)	Doemstic animal
A. phagocytophilum	Prevalence of Anaplasma phagocytophilum in small rodents in France	2016	946	[946]Chastagner A et al.(2016)	Wildlife
A. phagocytophilum	Wild boar (Sus scrofa) - reservoir host of Toxoplasma gondii, Neospora caninum and Anaplasma phagocytophilum in Slovakia	2016	976	[976]Reiterová K et al.(2016)	Wildlife
A. phagocytophilum	Anaplasma phagocytophilum and Babesia spp. in roe deer (Capreolus capreolus), fallow deer (Dama dama) and mouflon (Ovis musimon) in Germany	2017	731	[731]Kauffmann M et al.(2017)	Wildlife
A. phagocytophilum	Host specificity, pathogen exposure, and superinfections impact the distribution of Anaplasma phagocytophilum genotypes in ticks, roe deer, and livestock in a fragmented agricultural landscape	2017	770	[770]Chastagner A et al.(2017)	Wildlife
A. phagocytophilum	Molecular detection of Anaplasma in apparently healthy Cholistan breed of cattle from the Bahawalpur district, Pakistan	2017	782	[782]Hussain MF et al.(2017)	Doemstic animal
A. phagocytophilum	Altitude-Dependent Prevalence of Canine Granulocytic Anaplasmosis in Romania	2017	730	[730]Matei IA et al.(2017)	Doemstic animal
A. phagocytophilum	Important frequency of Anaplasma phagocytophilum infection in a population of domiciled dogs in an urbanized area in south-eastern Brazil	2017	2331	[2331]Silveira et al.(2017)	Doemstic animal
A. phagocytophilum	First detection and identification of Candidatus Neoehrlichia mikurensis in South Korea	2018	634	[634]Jha P et al.(2018)	Wildlife
A. phagocytophilum	First Molecular Detection and Phylogenetic Analysis of Anaplasma phagocytophilum from a Clinical Case of Canine Granulocytic Anaplasmosis in Japan	2018	635	[635]Fukui Y et al.(2018)	Doemstic animal
A. phagocytophilum	First Molecular Evidence of Anaplasma phagocytophilum in Rodent Populations of Nanchang, China	2018	638	[638]Zheng W et al.(2018)	Wildlife
A. phagocytophilum	Diversity of Anaplasma species in cattle in Mozambique	2019	464	[464]Fernandes SJ et al.(2019)	Doemstic animal
A. phagocytophilum	First detection and molecular identification of the zoonotic Anaplasma capra in deer in France	2019	475	[475]Jouglin M et al.(2019)	Wildlife
A. phagocytophilum	Molecular investigation of tick-borne haemoparasite infections among transhumant zebu cattle in Karamoja Region, Uganda	2016	924	[924]Byaruhanga C et al.(2016)	Doemstic animal
A. phagocytophilum	Molecular evidence of Anaplasma phagocytophilum and Theileria equi coinfection in horses from Rio de Janeiro, Brazil	2019	517	[517]Dos Santos TM et al.(2019)	Doemstic animal
A. phagocytophilum	Molecular evidence of coinfection of Anaplasma species in small ruminants from Anhui Province, China	2019	518	[518]Yang B et al.(2019)	Doemstic animal
A. phagocytophilum	Prevalence of Orientia tsutsugamushi, Anaplasma phagocytophilum and Leptospira interrogans in striped field mice in Gwangju, Republic of Korea	2019	542	[542]Bang MS et al.(2019)	Wildlife
A. phagocytophilum	Screening of wild ruminants from the Kaunertal and other alpine regions of Tyrol (Austria) for vector-borne pathogens	2019	549	[549]Messner M et al.(2019)	Wildlife
A. phagocytophilum	Molecular Detection of Anaplasma, Bartonella, and Borrelia theileri in Raccoon Dogs (Nyctereutes procyonoides) in Korea	2019	664	[664]Kang JG et al.(2018)	Wildlife
A. phagocytophilum	Molecular Detection of Anaplasma Phagocytophilum as a Zoonotic Agent in Owned and Stray Dogs in Tehran, Iran	2019	505	[505]Yousefi A et al.(2019)	Doemstic animal
A. phagocytophilum	Anaplasma phagocytophilum and Other Anaplasma spp. in Various Hosts in the Mnisi Community, Mpumalanga Province, South Africa	2020	316	[316]Kolo AO et al.(2020)	Wildlife
A. phagocytophilum	Anaplasma phagocytophilum and Other Anaplasma spp. in Various Hosts in the Mnisi Community, Mpumalanga Province, South Africa	2020	316	[316]Kolo AO et al.(2020)	Doemstic animal
A. phagocytophilum	First molecular evidence of Anaplasma spp. co-infection in stray dogs from Anhui, China	2020	353	[353]Yang B et al.(2020)	Doemstic animal
A. phagocytophilum	Long-term persistence of Anaplasma phagocytophilum and Ehrlichia muris in wild rodents	2020	371	[371]Rar V et al.(2020)	Wildlife
A. phagocytophilum	Molecular epidemiology of Anaplasma spp. related to A. phagocytophilum in Mediterranean small ruminants	2020	399	[399]Zobba R et al.(2020)	Doemstic animal
A. phagocytophilum	Serological and molecular detection of Anaplasma phagocytophilum in Thoroughbred horses from Chilean racecourses	2020	427	[427]Hurtado C et al.(2020)	Doemstic animal
A. phagocytophilum	Investigation of Anaplasma species infected by livestock in Tongliao	2020	2263	[2263]Wu et al.(2020)	Doemstic animal
A. phagocytophilum	Molecular detection of Anaplasma phagocytophilum in roe deer (Capreolus capreolus) in eastern Poland	2020	383	[383]Teodorowski O et al.(2020)	Wildlife
A. phagocytophilum	Wild boar as a potential reservoir of zoonotic tick-borne pathogens	2021	6	[6]Hrazdilová K et al.(2021)	Wildlife
A. phagocytophilum	Co-Infection with Anaplasma Species and Novel Genetic Variants Detected in Cattle and Goats in the Republic of Korea	2021	160	[160]Miranda EA et al.(2021)	Doemstic animal
A. phagocytophilum	Molecular identification and characterization of Rickettsia spp. and other tick-borne pathogens in cattle and their ticks from Huambo, Angola	2021	237	[237]Barradas PF et al.(2021)	Doemstic animal
A. phagocytophilum	Emergence of Anaplasma Species Related to A. phagocytophilum and A. platys in Senegal	2022	2	[2]Zobba R et al.(2022)	Doemstic animal
A. phagocytophilum	Detection of Anaplasma phagocytophilum in horses from Germany by molecular and serological testing (2008-2021)	2022	34	[34]Schäfer I et al.(2022)	Doemstic animal
A. phagocytophilum	Diversity of Anaplasma species and importance of mixed infections in roe deer from Spain	2022	42	[42]Remesar S et al.(2022)	Wildlife
A. phagocytophilum	Epidemiological Survey of the Main Tick-Borne Pathogens Infecting Dogs from the Republic of Moldova	2022	48	[48]D'Amico G et al.(2022)	Doemstic animal
A. phagocytophilum	First Molecular Evidence for the Presence of Anaplasma phagocytophilum in Naturally Infected Small Ruminants in Tunisia, and Confirmation of Anaplasma ovis Endemicity	2022	55	[55]M'ghirbi Y et al.(2022)	Doemstic animal
A. phagocytophilum	First Molecular Identification of Babesia, Theileria, and Anaplasma in Goats from the Philippines	2022	56	[56]Galon EM et al.(2022)	Doemstic animal
A. phagocytophilum	Prevalence and Genotyping of Anaplasma phagocytophilum Strains from Wild Animals, European Bison (Bison bonasus) and Eurasian Moose (Alces alces) in Poland	2022	106	[106]Myczka AW et al.(2022)	Wildlife
A. phagocytophilum	High-throughput microfluidic real-time PCR for the simultaneous detection of selected vector-borne pathogens in dogs in Bosnia and Herzegovina	2022	2218	[2218]Colella et al.(2022)	Doemstic animal
A. phagocytophilum	An Atypical Presentation of a Severe Case of Anaplasma Phagocytophilum	2022	19	[19]Kandhi S et al.(2022)	human
A. phagocytophilum	Human granulocytic anaplasmosis combined with rhabdomyolysis: a case report	2021	197	[197]Cho JM et al.(2021)	human
A. phagocytophilum	Anaplasma phagocytophilum and Other Anaplasma spp. in Various Hosts in the Mnisi Community, Mpumalanga Province, South Africa	2020	316	[316]Kolo AO et al.(2020)	human
A. phagocytophilum	Increasing Incidence of Anaplasmosis in the United States, 2012 Through 2016	2020	369	[369]Baker A et al.(2020)	human
A. phagocytophilum	Acute Kidney Injury Associated With Human Granulocytic Anaplasmosis: A Case Report	2019	451	[451]Zhuo M et al.(2019)	human
A. phagocytophilum	Clinical Isolation of Anaplasma phagocytophilum in South Korea	2017	747	[747]Lee SH et al.(2017)	human
A. phagocytophilum	Human granulocytic anaplasmosis acquired in Connecticut, USA, diagnosed in Vienna, Austria, 2015	2016	894	[894]Markowicz M et al.(2016)	human
A. phagocytophilum	Co-infections with Borrelia species, Anaplasma phagocytophilum and Babesia spp. in patients with tick-borne encephalitis	2014	1106	[1106]Moniuszko A et al.(2014)	human
A. phagocytophilum	Expansion of the Midwestern focus for human granulocytic anaplasmosis into the region surrounding La Crosse, Wisconsin	2011	1417	[1417]Lovrich SD et al.(2011)	human
A. phagocytophilum	Increasing incidence of Ehrlichia chaffeensis and Anaplasma phagocytophilum in the United States, 2000-2007	2011	1427	[1427]Dahlgren FS et al.(2011)	human
A. phagocytophilum	Anaplasma phagocytophilum infection in patients with early Lyme borreliosis, erythema migrans, in north-eastern Poland	2009	1547	[1547]Grzeszczuk A et al.(2009)	human
A. phagocytophilum	First evidence of Anaplasma infection in Crete, Greece. Report of six human cases	2009	1572	[1572]Chochlakis D et al.(2009)	human
A. phagocytophilum	Kawasaki disease and Anaplasma sp. infection of an infant in Cyprus	2009	1579	[1579]Chochlakis D et al.(2009)	human
A. phagocytophilum	Anaplasma phagocytophilum infection in a child	2008	1624	[1624]Psaroulaki A et al.(2008)	human
A. phagocytophilum	Infection with Anaplasma phagocytophilum in a seronegative patient in Sicily, Italy: case report	2005	1799	[1799]de la Fuente J et al.(2005)	human
A. phagocytophilum	Human granulocytic ehrlichiosis in Slovenia	2003	1886	[1886]Lotric-Furlan S et al.(2003)	human
A. phagocytophilum	Population-based incidence of human granulocytic ehrlichiosis in northwestern Wisconsin, 1997-1999	2001	2568	[2568]Belongia et al.(2001)	human
A. phagocytophilum	Value of PCR, Serology, and Blood Smears for Human Granulocytic Anaplasmosis Diagnosis, France	2019	2182	[2182]Hansmann Y et al.(2019)	human
A. platys	Molecular detection and characterization of Anaplasma platys in dogs and ticks in Cuba	2016	902	[902]Silva CBD et al.(2016)	Tick
A. platys	Molecular Detection of Tick-Borne Pathogen Diversities in Ticks from Livestock and Reptiles along the Shores and Adjacent Islands of Lake Victoria and Lake Baringo, Kenya	2017	786	[786]Omondi D et al.(2017)	Tick
A. platys	Extensive diversity of rickettsiales bacteria in ticks from Wuhan, China	2017	765	[765]Lu M et al.(2017)	Tick
A. platys	Evaluation of Gulf Coast Ticks (Acari: Ixodidae) for Ehrlichia and Anaplasma Species	2017	764	[764]Allerdice ME et al.(2017)	Tick
A. platys	Molecular detection of tick-borne pathogens in canine population and Rhipicephalus sanguineus (sensu lato) ticks from southern Metro Manila and Laguna, Philippines	2019	667	[667]Galay RL et al.(2018)	Tick
A. platys	Detection of tick-borne rickettsial pathogens in naturally infected dogs and dog-associated ticks in Medellin, Colombia	2020	341	[341]Arroyave E et al.(2020)	Tick
A. platys	Molecular Detection of Tick-borne Pathogens in Ticks Collected from Hainan Island, China	2021	233	[233]Lu M et al.(2021)	Tick
A. platys	Molecular detection of tick-borne pathogens in Rhipicephalus sanguineus sensu stricto collected from dogs in the steppe and high plateau regions of Algeria	2022	78	[78]Laatamna A et al.(2022)	Tick
A. platys	Anaplasma spp. in dogs and owners in north-western Morocco	2017	735	[735]Elhamiani Khatat S et al.(2017)	Doemstic animal
A. platys	Molecular Detection of Tick-Borne Pathogen Diversities in Ticks from Livestock and Reptiles along the Shores and Adjacent Islands of Lake Victoria and Lake Baringo, Kenya	2017	786	[786]Omondi D et al.(2017)	Doemstic animal
A. platys	Molecular detection of tick-borne pathogens in canine population and Rhipicephalus sanguineus (sensu lato) ticks from southern Metro Manila and Laguna, Philippines	2019	667	[667]Galay RL et al.(2018)	Doemstic animal
A. platys	Molecular Detection of Tick-Borne Pathogens in Stray Dogs and Rhipicephalussanguineus sensu lato Ticks from Bangkok, Thailand	2021	232	[232]Do T et al.(2021)	Doemstic animal
A. platys	Anaplasma platys in dogs, Chile	2007	1673	[1673]Abarca K et al.(2007)	Doemstic animal
A. platys	Prevalence of Ehrlichia canis, Anaplasma platys, Babesia canis vogeli, Hepatozoon canis, Bartonella vinsonii berkhoffii, and Rickettsia spp. in dogs from Grenada	2008	1655	[1655]Yabsley MJ et al.(2008)	Doemstic animal
A. platys	Survey of Anaplasmataceae bacteria in sheep from Senegal	2013	1280	[1280]Djiba ML et al.(2013)	Doemstic animal
A. platys	Molecular characterization of Rickettsia massiliae and Anaplasma platys infecting Rhipicephalus sanguineus ticks and domestic dogs, Buenos Aires (Argentina)	2014	1137	[1137]Cicuttin GL et al.(2014)	Doemstic animal
A. platys	Molecular investigation and phylogeny of Anaplasma spp. in Mediterranean ruminants reveal the presence of neutrophil-tropic strains closely related to A. platys	2014	1147	[1147]Zobba R et al.(2014)	Doemstic animal
A. platys	Molecular detection of Rickettsia massiliae and Anaplasma platys infecting Rhipicephalus sanguineus ticks and dogs, Bahia Blanca (Argentina)	2014	2407	[2407]Cicuttin et al.(2014)	Doemstic animal
A. platys	Development of a new PCR-based assay to detect Anaplasmataceae and the first report of Anaplasma phagocytophilum and Anaplasma platys in cattle from Algeria	2015	1015	[1015]Dahmani M et al.(2015)	Doemstic animal
A. platys	Molecular detection and characterization of Anaplasma platys in dogs and ticks in Cuba	2016	902	[902]Silva CBD et al.(2016)	Doemstic animal
A. platys	Molecular survey of canine vector-borne diseases in stray dogs in Thailand	2016	932	[932]Liu M et al.(2016)	Doemstic animal
A. platys	Anaplasma platys in dogs from Uruguay	2017	733	[733]Carvalho L et al.(2017)	Doemstic animal
A. platys	Anaplasma platys-like strains in ruminants from Tunisia	2017	734	[734]Ben Said M et al.(2017)	Doemstic animal
A. platys	First molecular detection of tick-borne pathogens in dogs from Jiangxi, China	2017	768	[768]Zheng W et al.(2017)	Doemstic animal
A. platys	Molecular detection of vector-borne pathogens in dogs and cats from Qatar	2017	789	[789]Alho AM et al.(2017)	Doemstic animal
A. platys	Two novel Ehrlichia strains detected in Amblyomma tigrinum ticks associated to dogs in peri-urban areas of Argentina	2017	841	[841]Cicuttin GL et al.(2017)	Doemstic animal
A. platys	Tick-borne haemoparasites and Anaplasmataceae in domestic dogs in Zambia	2018	714	[714]Qiu Y et al.(2018)	Doemstic animal
A. platys	Molecular investigation and phylogeny of species of the Anaplasmataceae infecting animals and ticks in Senegal	2019	524	[524]Dahmani M et al.(2019)	Doemstic animal
A. platys	Prevalence, molecular characterization and risk factor analysis of Ehrlichia canis and Anaplasma platys in domestic dogs from Paraguay	2019	544	[544]Pérez-Macchi S et al.(2019)	Doemstic animal
A. platys	Molecular detection of Anaplasma spp. in blood and milk of dairy cattle in the Philippines	2019	2286	[2286]Dela Cruz et al.(2019)	Doemstic animal
A. platys	Anaplasma platys-Like Infection in Goats, Beijing, China	2020	317	[317]Wei W et al.(2020)	Doemstic animal
A. platys	First molecular evidence of Anaplasma spp. co-infection in stray dogs from Anhui, China	2020	353	[353]Yang B et al.(2020)	Doemstic animal
A. platys	Molecular Diagnosis, Prevalence and Importance of Zoonotic Vector-Borne Pathogens in Cuban Shelter Dogs-A Preliminary Study	2020	397	[397]Díaz-Sánchez AA et al.(2020)	Doemstic animal
A. platys	MOLECULAR INVESTIGATION OF VECTOR-BORNE PATHOGENS IN RED FOXES (VULPES VULPES) FROM SOUTHERN FRANCE	2020	405	[405]Medkour H et al.(2020)	Wildlife
A. platys	Molecular detection, characterization of Anaplasma spp. in domestic cats from Rio de Janeiro state	2020	514	[514]Guimarães A et al.(2019)	Doemstic animal
A. platys	Uncommon Ehrlichia canis infection associated with morulae in neutrophils from naturally infected dogs in Brazil	2020	443	[443]Aguiar DM et al.(2020)	Doemstic animal
A. platys	Molecular detection and characterization of Anaplasma platys and Ehrlichia canis in dogs from the Caribbean	2021	215	[215]Alhassan A et al.(2021)	Doemstic animal
A. platys	Molecular detection and characterization of tick-borne hemoparasites and Anaplasmataceae in dogs in major cities of Malawi	2021	216	[216]Chatanga E et al.(2021)	Doemstic animal
A. platys	Molecular identification and characterization of Rickettsia spp. and other tick-borne pathogens in cattle and their ticks from Huambo, Angola	2021	237	[237]Barradas PF et al.(2021)	Doemstic animal
A. platys	Molecular Prevalence and Identification of Ehrlichia canis and Anaplasma platys from Dogs in Nay Pyi Taw Area, Myanmar	2021	242	[242]Hmoon MM et al.(2021)	Doemstic animal
A. platys	Molecular Survey of Babesia and Anaplasma Infection in Cattle in Bolivia	2021	248	[248]Ogata S et al.(2021)	Doemstic animal
A. platys	Multiple vector-borne pathogens of domestic animals in Egypt	2021	255	[255]Abdullah HHAM et al.(2021)	Doemstic animal
A. platys	Vector-borne pathogens in dogs of different regions of Iran and Pakistan	2021	301	[301]Iatta R et al.(2021)	Doemstic animal
A. platys	Diversity of Anaplasma species and importance of mixed infections in roe deer from Spain	2022	42	[42]Remesar S et al.(2022)	Wildlife
A. platys	gltA typing of Anaplasma strains related to A. platys: Taxonomical and one health implications	2022	61	[61]Zobba R et al.(2022)	Doemstic animal
A. platys	High infection rate of tick-borne protozoan and rickettsial pathogens of cattle in Malawi and the development of a multiplex PCR for Babesia and Theileria species identification	2022	63	[63]Chatanga E et al.(2022)	Doemstic animal
A. platys	Molecular detection and genetic characterization of Anaplasma marginale and Anaplasma platys in cattle in Nigeria	2022	72	[72]Kamani J et al.(2022)	Doemstic animal
Candidatus N. mikurensis	Rickettsiales Occurrence and Co-occurrence in Ixodes ricinus Ticks in Natural and Urban Areas	2019	2299	[2299]Kowalec et al.(2019)	Tick
Candidatus N. mikurensis	Prevalence of Neoehrlichia mikurensis in ticks and rodents from North-west Europe	2012	1365	[1365]Jahfari S et al.(2012)	Tick
Candidatus N. mikurensis	Candidatus Neoehrlichia mikurensis in rodents in an area with sympatric existence of the hard ticks Ixodes ricinus and Dermacentor reticulatus, Germany	2012	1311	[1311]Silaghi C et al.(2012)	Tick
Candidatus N. mikurensis	Co-infection with 'Candidatus Neoehrlichia Mikurensis' and Borrelia afzelii in Ixodes ricinus ticks in southern Sweden	2013	1216	[1216]Andersson M et al.(2013)	Tick
Candidatus N. mikurensis	Rickettsiae in questing Ixodes ricinus ticks in the Czech Republic	2014	1176	[1176]Venclikova K et al.(2014)	Tick
Candidatus N. mikurensis	High-throughput screening of tick-borne pathogens in Europe	2014	1128	[1128]Michelet L et al.(2014)	Tick
Candidatus N. mikurensis	Detection of tick-borne 'Candidatus Neoehrlichia mikurensis' and Anaplasma phagocytophilum in Spain in 2013	2014	1118	[1118]Palomar AM et al.(2014)	Tick
Candidatus N. mikurensis	Co-infection with 'Candidatus Neoehrlichia mikurensis' and Borrelia afzelii in an Ixodes ricinus tick that has bitten a human in Romania	2014	1105	[1105]Andersson M et al.(2014)	Tick
Candidatus N. mikurensis	Candidatus Neoehrlichia mikurensis and its co-circulation with Anaplasma phagocytophilum in Ixodes ricinus ticks across ecologically different habitats of Central Europe	2014	1101	[1101]Derdáková M et al.(2014)	Tick
Candidatus N. mikurensis	Candidatus Neoehrlichia mikurensis and Anaplasma phagocytophilum: prevalences and investigations on a new transmission path in small mammals and ixodid ticks	2014	1100	[1100]Obiegala A et al.(2014)	Tick
Candidatus N. mikurensis	Presence of Candidatus Neoehrlichia mikurensis and Babesia microti in rodents and two tick species (Ixodes ricinus and Ixodes trianguliceps) in Slovakia	2016	942	[942]Blaňarová L et al.(2016)	Tick
Candidatus N. mikurensis	Molecular detection of emerging tick-borne pathogens in Vojvodina, Serbia	2016	911	[911]Potkonjak A et al.(2016)	Tick
Candidatus N. mikurensis	Detection of selected pathogens in ticks collected from cats and dogs in the Wrocław Agglomeration, South-West Poland	2016	874	[874]Król N et al.(2016)	Tick
Candidatus N. mikurensis	Candidatus Neoehrlichia mikurensis in ticks and rodents from urban and natural habitats of South-Western Slovakia	2016	859	[859]Svitálková ZH et al.(2016)	Tick
Candidatus N. mikurensis	Borrelia miyamotoi and Candidatus Neoehrlichia mikurensis in Ixodes ricinus Ticks, Romania	2016	858	[858]Kalmár Z et al.(2016)	Tick
Candidatus N. mikurensis	Detection and genetic characterization of a wide range of infectious agents in Ixodes pavlovskyi ticks in Western Siberia, Russia	2017	846	[846]Rar V et al.(2017)	Tick
Candidatus N. mikurensis	Approaches for Reverse Line Blot-Based Detection of Microbial Pathogens in Ixodes ricinus Ticks Collected in Austria and Impact of the Chosen Method	2017	845	[845]Schötta AM et al.(2017)	Tick
Candidatus N. mikurensis	Pathogen communities of songbird-derived ticks in Europe's low countries	2017	806	[806]Heylen D et al.(2017)	Tick
Candidatus N. mikurensis	Detection of Candidatus Neoehrlichia mikurensis and Ehrlichia muris in Estonian ticks	2017	757	[757]Ivanova A et al.(2017)	Tick
Candidatus N. mikurensis	The diversity of tick-borne bacteria and parasites in ticks collected from the Strandja Nature Park in south-eastern Bulgaria	2018	706	[706]Nader J et al.(2018)	Tick
Candidatus N. mikurensis	Molecular survey of neglected bacterial pathogens reveals an abundant diversity of species and genotypes in ticks collected from animal hosts across Romania	2018	681	[681]Andersson MO et al.(2018)	Tick
Candidatus N. mikurensis	Molecular Evidence of Rickettsia spp., Anaplasma phagocytophilum, and "Candidatus Neoehrlichia mikurensis" in Ticks from Natural and Urban Habitats in Eastern Romania	2018	674	[674]Raileanu C et al.(2018)	Tick
Candidatus N. mikurensis	Detection of Anaplasma phagocytophilum, Candidatus Neoehrlichia sp., Coxiella burnetii and Rickettsia spp. in questing ticks from a recreational park, Portugal	2018	609	[609]Santos AS et al.(2018)	Tick
Candidatus N. mikurensis	Detection of Candidatus Neoehrlichia mikurensis in Norway up to the northern limit of Ixodes ricinus distribution using a novel real time PCR test targeting the groEL gene	2019	576	[576]Jenkins A et al.(2019)	Tick
Candidatus N. mikurensis	Tick-borne pathogens in Ixodes ricinus ticks collected from migratory birds in southern Norway	2020	439	[439]Pedersen BN et al.(2020)	Tick
Candidatus N. mikurensis	Candidatus Neoehrlichia mikurensis is widespread in questing Ixodes ricinus ticks in the Czech Republic	2020	330	[330]Ondruš J et al.(2020)	Tick
Candidatus N. mikurensis	Candidatus Neoehrlichia mikurensis in bank voles, France	2012	1310	[1310]Vayssier-Taussat M et al.(2012)	Wildlife
Candidatus N. mikurensis	Prevalence of Neoehrlichia mikurensis in ticks and rodents from North-west Europe	2012	1365	[1365]Jahfari S et al.(2012)	Wildlife
Candidatus N. mikurensis	Candidatus Neoehrlichia mikurensis in ticks and rodents from urban and natural habitats of South-Western Slovakia	2016	859	[859]Svitálková ZH et al.(2016)	Wildlife
Candidatus N. mikurensis	Ultrastructure and phylogenetic analysis of 'Candidatus Neoehrlichia mikurensis' in the family Anaplasmataceae, isolated from wild rats and found in Ixodes ovatus ticks	2004	1868	[1868]Kawahara M et al.(2004)	Wildlife
Candidatus N. mikurensis	Candidatus Neoehrlichia mikurensis in rodents in an area with sympatric existence of the hard ticks Ixodes ricinus and Dermacentor reticulatus, Germany	2012	1311	[1311]Silaghi C et al.(2012)	Wildlife
Candidatus N. mikurensis	Wide distribution and genetic diversity of "Candidatus Neoehrlichia mikurensis" in rodents from China	2013	1289	[1289]Li H et al.(2013)	Wildlife
Candidatus N. mikurensis	Candidatus Neoehrlichia mikurensis and Anaplasma phagocytophilum: prevalences and investigations on a new transmission path in small mammals and ixodid ticks	2014	1100	[1100]Obiegala A et al.(2014)	Wildlife
Candidatus N. mikurensis	Infection dynamics of the tick-borne pathogen "Candidatus Neoehrlichia mikurensis" and coinfections with Borrelia afzelii in bank voles in Southern Sweden	2014	1131	[1131]Andersson M et al.(2014)	Wildlife
Candidatus N. mikurensis	Presence of Candidatus Neoehrlichia mikurensis and Babesia microti in rodents and two tick species (Ixodes ricinus and Ixodes trianguliceps) in Slovakia	2016	942	[942]Blaňarová L et al.(2016)	Wildlife
Candidatus N. mikurensis	First detection and identification of Candidatus Neoehrlichia mikurensis in South Korea	2018	634	[634]Jha P et al.(2018)	Wildlife
Candidatus N. mikurensis	Canine tick-borne diseases in pet dogs from Romania	2017	741	[741]Andersson MO et al.(2017)	Doemstic animal
Candidatus N. mikurensis	Close geographic association of human neoehrlichiosis and tick populations carrying "Candidatus Neoehrlichia mikurensis" in eastern Switzerland	2013	1213	[1213]Maurer FP et al.(2013)	human
Candidatus N. mikurensis	First case of human "Candidatus Neoehrlichia mikurensis" infection in a febrile patient with chronic lymphocytic leukemia	2010	1503	[1503]Welinder-Olsson C et al.(2010)	human
E. canis	Prevalence of Ehrlichia canis (Rickettsiales: Anaplasmataceae) in dogs and Rhipicephalus sanguineus (Acari: Ixodidae) ticks from Brazil	2007	1699	[1699]Aguiar DM et al.(2007)	Tick
E. canis	Predominance of Ehrlichia chaffeensis in Rhipicephalus sanguineus ticks from kennel-confined dogs in Limbe, Cameroon	2010	1518	[1518]Ndip LM et al.(2010)	Tick
E. canis	Infection with Ehrlichia canis and Anaplasma platys (Rickettsiales: Anaplasmataceae) in two lineages of Rhipicephalus sanguineus sensu lato (Acari: Ixodidae) from Argentina	2015	1028	[1028]Cicuttin GL et al.(2015)	Tick
E. canis	Molecular detection of Rickettsia conorii and other zoonotic spotted fever group rickettsiae in ticks, Romania	2016	978	[978]Ionita M et al.(2016)	Tick
E. canis	Molecular detection and identification of Rickettsiales pathogens in dog ticks from Costa Rica	2016	905	[905]Campos-Calderón L et al.(2016)	Tick
E. canis	Molecular investigation and phylogeny of Anaplasmataceae species infecting domestic animals and ticks in Corsica, France	2017	794	[794]Dahmani M et al.(2017)	Tick
E. canis	Molecular Detection of Tick-Borne Pathogen Diversities in Ticks from Livestock and Reptiles along the Shores and Adjacent Islands of Lake Victoria and Lake Baringo, Kenya	2017	786	[786]Omondi D et al.(2017)	Tick
E. canis	Extensive diversity of rickettsiales bacteria in ticks from Wuhan, China	2017	765	[765]Lu M et al.(2017)	Tick
E. canis	Molecular detection of tick-borne pathogens in canine population and Rhipicephalus sanguineus (sensu lato) ticks from southern Metro Manila and Laguna, Philippines	2019	667	[667]Galay RL et al.(2018)	Tick
E. canis	Prevalence of Ehrlichia canis (Rickettsiales: Ehrlichieae) DNA in Tissues From Rhipicephalus sanguineus (Acari: Ixodidae) Ticks in Areas Endemic for Canine Monocytic Ehrlichiosis in Brazil	2019	541	[541]Oliveira BCM et al.(2019)	Tick
E. canis	Molecular investigation and phylogeny of species of the Anaplasmataceae infecting animals and ticks in Senegal	2019	524	[524]Dahmani M et al.(2019)	Tick
E. canis	Detection of tick-borne rickettsial pathogens in naturally infected dogs and dog-associated ticks in Medellin, Colombia	2020	341	[341]Arroyave E et al.(2020)	Tick
E. canis	Molecular detection of tick-borne pathogens in Rhipicephalus sanguineus sensu stricto collected from dogs in the steppe and high plateau regions of Algeria	2022	78	[78]Laatamna A et al.(2022)	Tick
E. canis	Molecular detection of tick-borne bacterial agents in Brazilian and exotic captive carnivores	2012	1349	[1349]André MR et al.(2012)	Wildlife
E. canis	Molecular Detection of Tick-Borne Pathogen Diversities in Ticks from Livestock and Reptiles along the Shores and Adjacent Islands of Lake Victoria and Lake Baringo, Kenya	2017	786	[786]Omondi D et al.(2017)	Doemstic animal
E. canis	Epidemiology of Ehrlichia canis in healthy dogs from the Southeastern region of the state of Rio de Janeiro, Brazil	2018	624	[624]Paulino PG et al.(2018)	Doemstic animal
E. canis	Molecular detection of tick-borne pathogens in canine population and Rhipicephalus sanguineus (sensu lato) ticks from southern Metro Manila and Laguna, Philippines	2019	667	[667]Galay RL et al.(2018)	Doemstic animal
E. canis	Molecular detection and genetic variability of Ehrlichia canis in pet dogs in Xinjiang, China	2020	379	[379]Mengfan Q et al.(2020)	Doemstic animal
E. canis	Ehrlichia canis TRP36 diversity in naturally infected-dogs from an urban area of Colombia	2020	2258	[2258]Arroyave et al.(2020)	Doemstic animal
E. canis	Molecular Detection of Tick-Borne Pathogens in Stray Dogs and Rhipicephalussanguineus sensu lato Ticks from Bangkok, Thailand	2021	232	[232]Do T et al.(2021)	Doemstic animal
E. canis	Ehrlichial infection in Cameroonian canines by Ehrlichia canis and Ehrlichia ewingii	2005	1794	[1794]Ndip LM et al.(2005)	Doemstic animal
E. canis	Prevalence of Ehrlichia canis, Anaplasma platys, Babesia canis vogeli, Hepatozoon canis, Bartonella vinsonii berkhoffii, and Rickettsia spp. in dogs from Grenada	2008	1655	[1655]Yabsley MJ et al.(2008)	Doemstic animal
E. canis	Ehrlichia canis in dogs in a semiarid region of Northeastern Brazil: serology, molecular detection and associated factors	2013	1225	[1225]Tanikawa A et al.(2013)	Doemstic animal
E. canis	Molecular detection of vector-borne agents in dogs from ten provinces of China	2015	1043	[1043]Xu D et al.(2015)	Doemstic animal
E. canis	Molecular evidence of vector-borne pathogens in dogs and cats and their ectoparasites in Algiers, Algeria	2016	921	[921]Bessas A et al.(2016)	Doemstic animal
E. canis	Ehrlichia canis and Rickettsia spp. in dogs from urban areas in Paraiba state, northeastern Brazil	2017	761	[761]Rotondano TEF et al.(2017)	Doemstic animal
E. canis	First molecular detection of tick-borne pathogens in dogs from Jiangxi, China	2017	768	[768]Zheng W et al.(2017)	Doemstic animal
E. canis	Molecular detection of vector-borne pathogens in dogs and cats from Qatar	2017	789	[789]Alho AM et al.(2017)	Doemstic animal
E. canis	Detection of Ehrlichia canis in domestic cats in the central-western region of Brazil	2017	1117	[1117]Braga ÍA et al.(2014)	Doemstic animal
E. canis	Tick-borne haemoparasites and Anaplasmataceae in domestic dogs in Zambia	2018	714	[714]Qiu Y et al.(2018)	Doemstic animal
E. canis	Tick-borne infections in dogs and horses in the state of Espírito Santo, Southeast Brazil	2018	716	[716]Vieira FT et al.(2018)	Doemstic animal
E. canis	Molecular investigation and phylogeny of species of the Anaplasmataceae infecting animals and ticks in Senegal	2019	524	[524]Dahmani M et al.(2019)	Doemstic animal
E. canis	Prevalence, molecular characterization and risk factor analysis of Ehrlichia canis and Anaplasma platys in domestic dogs from Paraguay	2019	544	[544]Pérez-Macchi S et al.(2019)	Doemstic animal
E. canis	Molecular detection of Anaplasma spp. in blood and milk of dairy cattle in the Philippines	2019	2286	[2286]Dela Cruz et al.(2019)	Doemstic animal
E. canis	Molecular Diagnosis, Prevalence and Importance of Zoonotic Vector-Borne Pathogens in Cuban Shelter Dogs-A Preliminary Study	2020	397	[397]Díaz-Sánchez AA et al.(2020)	Doemstic animal
E. canis	Uncommon Ehrlichia canis infection associated with morulae in neutrophils from naturally infected dogs in Brazil	2020	443	[443]Aguiar DM et al.(2020)	Doemstic animal
E. canis	Epidemiological link between canine monocytic ehrlichiosis caused by Ehrlichia canis and the presence of Rhipicephalus sanguineus sensu stricto in Argentina	2021	178	[178]Sebastian PS et al.(2021)	Doemstic animal
E. canis	Molecular and serological detection of arthropod-borne pathogens in carnivorous birds from Brazil	2021	211	[211]Sacchi ABV et al.(2021)	Wildlife
E. canis	Molecular detection and characterization of Anaplasma platys and Ehrlichia canis in dogs from the Caribbean	2021	215	[215]Alhassan A et al.(2021)	Doemstic animal
E. canis	Molecular detection and characterization of tick-borne hemoparasites and Anaplasmataceae in dogs in major cities of Malawi	2021	216	[216]Chatanga E et al.(2021)	Doemstic animal
E. canis	Molecular identification and genetic characterization of tick-borne pathogens in sheep and goats at two farms in the central and southern regions of Malawi	2021	238	[238]Chatanga E et al.(2021)	Doemstic animal
E. canis	Molecular Prevalence and Identification of Ehrlichia canis and Anaplasma platys from Dogs in Nay Pyi Taw Area, Myanmar	2021	242	[242]Hmoon MM et al.(2021)	Doemstic animal
E. canis	Vector-borne pathogens in dogs of different regions of Iran and Pakistan	2021	301	[301]Iatta R et al.(2021)	Doemstic animal
E. canis	Duplex real-time PCR methods for molecular detection and characterization of canine tick-borne haemoparasites from Punjab state, India	2022	1	[1]Thomas AM et al.(2022)	Doemstic animal
E. canis	Molecular characterization of Ehrlichia canis and Babesia vogeli reveals multiple genogroups associated with clinical traits in dogs from urban areas of Colombia	2022	70	[70]Gallego MM et al.(2022)	Doemstic animal
E. canis	Occurrence of tick-borne pathogens in dogs in a coastal region of the state of Ceará, northeastern Brazil	2022	104	[104]Fonsêca ADV et al.(2022)	Doemstic animal
E. canis	Prevalence of Ehrlichia canis and Hepatozoon canis in sheltered dogs in southern Aburra Valley, Colombia	2022	2223	[2223]Cabrera-Jaramillo et al.(2022)	Doemstic animal
E. canis	Ehrlichia canis-like agent isolated from a man in Venezuela: antigenic and genetic characterization	1996	2164	[2164]Perez M et al.(1996)	human
E. chaffeensis	Detection of Borrelia burgdorferi, Ehrlichia chaffeensis, and Anaplasma phagocytophilum in ticks (Acari: Ixodidae) from a coastal region of California	2002	1879	[1879]Holden K et al.(2003)	Tick
E. chaffeensis	Predominance of Ehrlichia chaffeensis in Rhipicephalus sanguineus ticks from kennel-confined dogs in Limbe, Cameroon	2010	1518	[1518]Ndip LM et al.(2010)	Tick
E. chaffeensis	Novel Rickettsia and emergent tick-borne pathogens: A molecular survey of ticks and tick-borne pathogens in Shimba Hills National Reserve, Kenya	2017	802	[802]Mwamuye MM et al.(2017)	Tick
E. chaffeensis	Molecular survey of neglected bacterial pathogens reveals an abundant diversity of species and genotypes in ticks collected from animal hosts across Romania	2018	681	[681]Andersson MO et al.(2018)	Tick
E. chaffeensis	Molecular detection of tick-borne bacterial agents in Brazilian and exotic captive carnivores	2012	1349	[1349]André MR et al.(2012)	Wildlife
E. chaffeensis	Prevalence and molecular characterization of Anaplasmataceae agents in free-ranging Brazilian marsh deer (Blastocerus dichotomus)	2012	1360	[1360]Sacchi AB et al.(2012)	Wildlife
E. chaffeensis	Molecular and serological detection of arthropod-borne pathogens in carnivorous birds from Brazil	2021	211	[211]Sacchi ABV et al.(2021)	Wildlife
E. chaffeensis	Increased Incidence of Ehrlichia chaffeensis Infections in the United States, 2012 Through 2016	2020	368	[368]Mogg M et al.(2020)	human
E. chaffeensis	Ehrlichiosis presenting as severe sepsis and meningoencephalitis in an immunocompetent adult	2018	621	[621]Buzzard SL et al.(2018)	human
E. chaffeensis	Increasing Incidence of Ehrlichiosis in the United States: A Summary of National Surveillance of Ehrlichia chaffeensis and Ehrlichia ewingii Infections in the United States, 2008–2012	2016	977	[977]Nichols Heitman K et al.(2016)	human
E. chaffeensis	Molecular detection of Ehrlichia chaffeensis in humans, Costa Rica	2015	1040	[1040]Rojas N et al.(2015)	human
E. chaffeensis	Increasing incidence of Ehrlichia chaffeensis and Anaplasma phagocytophilum in the United States, 2000-2007	2011	1427	[1427]Dahlgren FS et al.(2011)	human
E. chaffeensis	Molecular and clinical evidence of Ehrlichia chaffeensis infection in Cameroonian patients with undifferentiated febrile illness	2009	1581	[1581]Ndip LM et al.(2009)	human
